# Supplementary material for: The Mechanism of Citrus Host Defense Response Repression at Early Stages of Infection by Feeding of Diaphorina citri Transmitting Candidatus Liberibacter asiaticus
Source: Front Plant Sci. 2021 Jun 8;12:635153. doi: 10.3389/fpls.2021.635153 (PMC8218908; doi:10.3389/fpls.2021.635153)
Supplement: Supplementary file 2 [file Data_Sheet_2.xlsx]

## Sheet: S1
Table S1. Primers used for qRT-PCR.
Experiment ID	Unigene ID	Forward Primer	Reverse Primer	Gene description
ATP1	ciclev10017486m	GAGTTCACAAGAATCACACTCCTCGAAG	GACCAGACAACCATCCCATATGGTATTG	NAD(P)H dehydrogenase B4
ATP2	ciclev10017438m	GCTCTGTAGCTGAGCCTGTTAGTC	GCAGCAATGACGAGCTTGTCATAC	alternative NAD(P)H dehydrogenase 1
ATP3	ciclev10001766m	TGGTACGAGCGTGCTCTTGTG	CAACCTCCAGTAATCAGTGGCAATG	alternative oxidase 1A
ATP4	ciclev10003687m	CACATGTGTCACGCCATGTTGC	ACAATGCGGTGAGCGAGCTT	alternative oxidase 1D
ATP5	ciclev10012513m	ATGAGCTTCGATCTGAGGATTGG	AACTATGATCAGGTGGCGTGCAG	transmembrane protein G1P-related 1
ATP6	ciclev10028250m	ATGCTTGCTCGTGATCTGCAATC	CAGTCTTCAGGTCAAGACCAGTACTC	cytochrome c biogenesis protein family
ATP7	ciclev10028916m	ATGATGTTGACGACGAGAGCGC	GGCCTGAGCTTGAGATCTGACATC	uncoupling protein 2
ATP8	ciclev10033059m	GATTCGACTTATTGGTCTTGGACGC	CTGAAACAACCTCTGGAAACTGATCCAG	coenzyme Q biosynthesis Coq4 family protein / ubiquinone biosynthesis Coq4 family protein
Gly1	ciclev10027815m	ATGTGTAGTATCTGCGCATACGGT	GCTTGGAGTTCTGTGTTGTCAGC	alpha-glucan phosphorylase 2
Gly2	ciclev10001266m	TTACTCACGTCTGGCTTCCTCC	CAGTCCAGACGGTCATCTGATGT	alpha-amylase-like
Gly3	ciclev10030661m	GCTGTAGGAGAGTACTGGGATTCC	ACTGGCGGCATTGATCCAGTC	alpha-amylase-like 3
Gly4	ciclev10008762m	GAGCCATCCGAATTGTCAATCCAG	CGAGAAGGACATGGTGATCATTGAG	Aldolase superfamily protein
Gly5	ciclev10007487m	GAGCCATCCGAATTGTCAATCCAG	CGAGAAGGACATGGTGATCATTGAG	sucrose synthase 4
Gly6	ciclev10004407m	CTGAGCCCATAAGCAGTGCTCAT	CACCATGTCAGCATGTGAGGCTAC	pyruvate kinase family protein
PR	ciclev10022104m	GATGCAACCGTGTGATTAGATGTACG	TGATAGGCAGCTGACTCAGTCTTC	osmotin 34
18S	ciclev10032257m	CGCCGTAGGTGAGGTAGC	TCGGGTGTTTTCACGTCTCA	18S pre-ribosomal assembly protein gar2-related

## Sheet: S2
Table S2. Summary of transcriptome sequencing data.
Sample	Raw Reads	Clean Reads	Clean Bases (Gb)	Clean Reads Q30 (%)	Clean Reads Ratio (%)	Total Mapping Ratio (%)
T1-R1-1D	137160368	137160368	13.72	95.04	100	70.05
T1-R2-1D	137159942	137159942	13.72	94.88	100	69.89
T1-R3-1D	137159750	137159750	13.72	95.25	100	58.89
T1-R1-5D	137160380	137160380	13.72	94.7	100	73.69
T1-R2-5D	137148820	137148820	13.71	94.75	100	71.22
T1-R3-5D	137184858	137184858	13.72	92.55	100	60.89
T2-R1-1D	137160840	137160840	13.72	95.61	100	69.97
T2-R2-1D	137160192	137160192	13.72	95.14	100	57.76
T2-R3-1D	137160652	137160652	13.72	94.86	100	64.05
T2-R1-5D	137151456	137151456	13.72	92.72	100	58.76
T2-R2-5D	137160872	137160872	13.72	92.97	100	58.99
T2-R3-5D	131051166	131051166	13.11	92.81	100	65.84
T3-R1-1D	137159896	137159896	13.72	95.03	100	61.93
T3-R2-1D	137151880	137151880	13.72	94.88	100	54.9
T3-R3-1D	137160144	137160144	13.72	95.06	100	58.71
T3-R1-5D	137164474	137164474	13.72	94.47	100	22.51
T3-R2-5D	137163812	137163812	13.72	94.17	100	63.16
Average	1.36801e+08	1.36801e+08	13.68	94.41	100	61.24

## Sheet: S3
Table S3. Differentially expressed genes in comparison between healthy psyllid and no psyllid treatments at 1 dpi.
GeneID	Length	No_psyllid_in_D1-Expression	Healthy_psyllid_in_D1-Expression	log2FoldChange(Healthy_psyllid_in_D1/No_psyllid_in_D1)	PPEE	Up/-Down-Regulation(Healthy_psyllid_in_D1/No_psyllid_in_D1)	Cellular Component	Molecular Function	Biological Process	Kegg Orthology	arabi-defline
Ciclev10001176m	2008	0	156.825	5.63703	0	Up	NA	GO:0004177//aminopeptidase activity;GO:0030145//manganese ion binding	NA	K01262//Xaa-Pro aminopeptidase [EC:3.4.11.9]	Metallopeptidase M24 family protein
Ciclev10005436m	1711	288.923	121.368	-1.22954	0.0224047	Down	NA	NA	NA	K01922//phosphopantothenate-cysteine ligase [EC:6.3.2.5]	4-phospho-panto-thenoylcysteine synthetase
Ciclev10011847m	1405	1.14081	364.918	6.40081	1.04e-07	Up	NA	GO:0004842//ubiquitin-protein transferase activity	GO:0016567//protein ubiquitination	NA	plant U-box 24
Ciclev10012348m	1874	161.096	62.9857	-1.3115	0.0226844	Down	NA	GO:0005524//ATP binding;GO:0004672//protein kinase activity	GO:0006468//protein phosphorylation	K02206//cyclin-dependent kinase 2 [EC:2.7.11.22]	cell division control 2
Ciclev10016164m	1118	20.3763	501.467	4.41899	0.0209657	Up	NA	GO:0003723//RNA binding;GO:0004525//ribonuclease III activity	GO:0006396//RNA processing	NA	RNAse II-like 1
Ciclev10018554m	3683	16.936	302.693	3.92411	0.00382505	Up	NA	GO:0005524//ATP binding;GO:0005515//protein binding;GO:0004672//protein kinase activity	GO:0006468//protein phosphorylation	NA	Leucine-rich repeat receptor-like protein kinase family protein
Ciclev10019990m	2014	78.2489	2706.31	5.05572	0.00571274	Up	NA	GO:0005516//calmodulin binding	GO:0006950//response to stress	NA	Calmodulin binding protein-like
Ciclev10019997m	1425	31.3213	1512.07	5.4553	0.00583387	Up	NA	GO:0000287//magnesium ion binding;GO:0030955//potassium ion binding;GO:0004743//pyruvate kinase activity	GO:0006096//glycolytic process	K00873//pyruvate kinase [EC:2.7.1.40]	Pyruvate kinase family protein
Ciclev10020447m	1368	1.14081	123.131	4.85797	0.000146967	Up	NA	GO:0003824//catalytic activity;GO:0004722//protein serine/threonine phosphatase activity	GO:0006470//protein dephosphorylation	K17506//protein phosphatase 1L [EC:3.1.3.16]	Protein phosphatase 2C family protein
Ciclev10020744m	2094	1481.56	4002.67	1.43188	0.0023245	Up	NA	GO:0043565//sequence-specific DNA binding;GO:0003700//DNA binding transcription factor activity	GO:0006355//regulation of transcription, DNA-templated	NA	WRKY DNA-binding protein 3
Ciclev10021170m	1227	1058.61	2453.95	1.21045	2.01e-14	Up	NA	GO:0005524//ATP binding;GO:0004672//protein kinase activity	GO:0006468//protein phosphorylation	NA	MAP kinase kinase 9
Ciclev10021420m	1459	76.6739	158.855	1.02054	3.43e-05	Up	NA	NA	NA	K01358//ATP-dependent Clp protease, protease subunit [EC:3.4.21.92]	CLP protease R subunit 4
Ciclev10025528m	1669	51.5032	975.642	4.16098	0.00818661	Up	NA	GO:0005524//ATP binding	NA	K08900//mitochondrial chaperone BCS1	P-loop containing nucleoside triphosphate hydrolases superfamily protein
Ciclev10028331m	1676	44.5513	1143.65	4.58553	0.0323972	Up	NA	GO:0005524//ATP binding	NA	NA	cytochrome BC1 synthesis
Ciclev10010134m	1106	125.646	9305.21	6.17464	2.6e-07	Up	NA	NA	NA	NA
Ciclev10018986m	3937	55.0413	328.97	2.51148	0.00577506	Up	NA	GO:0046872//metal ion binding;GO:0000166//nucleotide binding	NA	K01537//Ca2+-transporting ATPase [EC:3.6.3.8]	ER-type Ca2+-ATPase 2
Ciclev10019737m	2914	176.7	25.3741	-2.65374	0.0073707	Down	NA	NA	GO:0006457//protein folding	NA	FK56 BINDING PROTEIN 53
Ciclev10025080m	4307	277.661	31.3452	-3.02271	0.0186895	Down	NA	GO:0005515//protein binding;GO:0003824//catalytic activity	NA	K01115//phospholipase D1/2 [EC:3.1.4.4]	phospholipase D delta
Ciclev10030713m	3575	208.422	31.3133	-2.6157	0.00467875	Down	NA	GO:0004672//protein kinase activity	GO:0006468//protein phosphorylation	K18670//dual specificity protein kinase YAK1 [EC:2.7.12.1]	yeast YAK1-related gene 1
Ciclev10031997m	1966	193.073	75.9753	-1.30957	0.0262864	Down	GO:0005737//cytoplasm	GO:0008173//RNA methyltransferase activity;GO:0003824//catalytic activity;GO:0051536//iron-sulfur cluster binding	GO:0006364//rRNA processing	K06941//23S rRNA (adenine2503-C2)-methyltransferase [EC:2.1.1.192]	Radical SAM superfamily protein
Ciclev10000044m	6413	0	355.197	6.80021	0	Up	NA	GO:0005515//protein binding	NA	NA	SET domain protein 25
Ciclev10000048m	4407	162.004	77.2352	-1.0382	0.00132299	Down	NA	NA	NA	NA	Insulinase (Peptidase family M16) family protein
Ciclev10000074m	3940	0	184.764	5.86916	0	Up	GO:0017053//transcriptional repressor complex	NA	GO:0006351//transcription, DNA-templated;GO:0007049//cell cycle	NA	DNA binding
Ciclev10000169m	3245	84.8814	30.6542	-1.37908	0.0488704	Down	NA	GO:0003677//DNA binding;GO:0005524//ATP binding;GO:0016787//hydrolase activity	NA	NA	chromatin remodeling 24
Ciclev10000222m	3235	1158.82	489.466	-1.23793	0.00519026	Down	GO:0000145//exocyst	NA	GO:0006893//Golgi to plasma membrane transport	NA	exocyst complex component sec5
Ciclev10000317m	2854	222.26	0	-6.13156	0	Down	NA	NA	NA	K10706//senataxin [EC:3.6.4.-]	P-loop containing nucleoside triphosphate hydrolases superfamily protein
Ciclev10000337m	2370	8.03152	463.07	5.37353	1.62e-05	Up	NA	GO:0003723//RNA binding	NA	NA	pumilio 7
Ciclev10000353m	2602	30.5833	369.002	3.46108	0.0202399	Up	NA	NA	NA	K18422//helicase MOV-10 [EC:3.6.4.13]	P-loop containing nucleoside triphosphate hydrolases superfamily protein
Ciclev10000411m	2190	323.178	154	-1.05386	9.51e-06	Down	NA	GO:0004252//serine-type endopeptidase activity	GO:0006508//proteolysis	NA	Subtilisin-like serine endopeptidase family protein
Ciclev10000497m	2613	231.732	0	-6.19093	0	Down	GO:0016020//membrane	GO:0005216//ion channel activity	GO:0055085//transmembrane transport;GO:0006811//ion transport	NA	potassium transport 2/3
Ciclev10000513m	2398	0	463.52	7.18119	0	Up	NA	GO:0005524//ATP binding;GO:0005515//protein binding;GO:0004672//protein kinase activity	GO:0006468//protein phosphorylation	NA	Leucine-rich repeat protein kinase family protein
Ciclev10000619m	2992	1594.44	3278.29	1.03841	1.51e-07	Up	NA	NA	NA	K14514//ethylene-insensitive protein 3	Ethylene insensitive 3 family protein
Ciclev10000625m	2246	0	159.567	5.66153	0	Up	NA	NA	NA	NA	Kinase interacting (KIP1-like) family protein
Ciclev10000666m	3025	3.76056	65.362	3.29716	0.0195072	Up	NA	NA	NA	K14403//cleavage and polyadenylation specificity factor subunit 3 [EC:3.1.27.-]	cleavage and polyadenylation specificity factor 73-I
Ciclev10000688m	1746	235.504	112.287	-1.04739	0.00070265	Down	NA	NA	NA	NA	chloroplastic NIFS-like cysteine desulfurase
Ciclev10000762m	2351	2442.33	1151.04	-1.08319	0.00839397	Down	NA	GO:0016705//oxidoreductase activity, acting on paired donors, with incorporation or reduction of molecular oxygen;GO:0020037//heme binding;GO:0005506//iron ion binding	GO:0055114//oxidation-reduction process	NA	cytochrome P45, family 72, subfamily A, polypeptide 9
Ciclev10000811m	1818	53.2953	461.688	3.04032	0.0460099	Up	NA	GO:0050660//flavin adenine dinucleotide binding;GO:0016491//oxidoreductase activity	GO:0055114//oxidation-reduction process	NA	FAD-binding Berberine family protein
Ciclev10000829m	2115	891.005	432.893	-1.03594	0.00594588	Down	NA	NA	NA	NA	Sec14p-like phosphatidylinositol transfer family protein
Ciclev10000904m	1923	0	198.838	5.97333	0	Up	NA	GO:0016491//oxidoreductase activity	GO:0055114//oxidation-reduction process	K17872//NADH:ubiquinone reductase (non-electrogenic) [EC:1.6.5.9]	NAD(P)H dehydrogenase C1
Ciclev10000905m	2031	142.074	291.177	1.0188	0.00807286	Up	NA	GO:0016705//oxidoreductase activity, acting on paired donors, with incorporation or reduction of molecular oxygen;GO:0020037//heme binding;GO:0005506//iron ion binding	GO:0055114//oxidation-reduction process	NA	cytochrome P45, family 721, subfamily A, polypeptide 1
Ciclev10000970m	2107	232.899	657.503	1.48455	0.0104338	Up	NA	NA	NA	NA	Zinc finger C-x8-C-x5-C-x3-H type family protein
Ciclev10001012m	3986	142.129	54.6142	-1.32959	3.43e-08	Down	NA	GO:0004555//alpha,alpha-trehalase activity	GO:0005991//trehalose metabolic process	K01194//alpha,alpha-trehalase [EC:3.2.1.28]	trehalase 1
Ciclev10001041m	2161	0.289274	50.0253	3.92494	3.13e-10	Up	NA	GO:0016491//oxidoreductase activity	GO:0055114//oxidation-reduction process	NA	NAD(P)H dehydrogenase C1
Ciclev10001113m	2210	4.62838	455.467	5.86969	2.62e-06	Up	NA	GO:0043565//sequence-specific DNA binding;GO:0003700//DNA binding transcription factor activity	GO:0006355//regulation of transcription, DNA-templated;GO:0006351//transcription, DNA-templated	K14431//transcription factor TGA	TGACG motif-binding factor 6
Ciclev10001122m	3284	244.446	611.492	1.31153	5.73e-06	Up	NA	GO:0004190//aspartic-type endopeptidase activity	GO:0006508//proteolysis	NA	Eukaryotic aspartyl protease family protein
Ciclev10001138m	1688	67.965	402.568	2.51115	0.0223653	Up	NA	GO:0003700//DNA binding transcription factor activity	GO:0006355//regulation of transcription, DNA-templated	NA	Integrase-type DNA-binding superfamily protein
Ciclev10001160m	1490	1.18363	1138.62	8.01975	1.59e-09	Up	NA	GO:0016747//transferase activity, transferring acyl groups other than amino-acyl groups	NA	NA	HXXXD-type acyl-transferase family protein
Ciclev10001335m	1422	128.396	29.4899	-2.00867	6.96e-08	Down	GO:0016020//membrane;GO:0016021//integral component of membrane	GO:0022857//transmembrane transporter activity	NA	NA	nodulin MtN21 /EamA-like transporter family protein
Ciclev10001337m	1500	3.76056	799.653	6.8465	9.29e-08	Up	NA	NA	GO:0006629//lipid metabolic process	NA	phospholipase A 2A
Ciclev10001387m	2024	0	224.799	6.14772	0	Up	NA	GO:0070403//NAD+ binding	NA	K11414//NAD-dependent deacetylase sirtuin 4 [EC:3.5.1.-]	sirtuin 2
Ciclev10001426m	1621	44.5776	3972.05	6.37809	5.18e-07	Up	NA	GO:0016787//hydrolase activity	NA	NA	Pectinacetylesterase family protein
Ciclev10001528m	1632	0	251.271	6.30618	0	Up	NA	NA	NA	NA	Basic-leucine zipper (bZIP) transcription factor family protein
Ciclev10001573m	1407	20.188	78.3346	1.80094	0.0261793	Up	GO:0005737//cytoplasm	GO:0005524//ATP binding;GO:0004496//mevalonate kinase activity	GO:0008299//isoprenoid biosynthetic process	K00869//mevalonate kinase [EC:2.7.1.36]	mevalonate kinase
Ciclev10001594m	1904	252.83	0	-6.31499	0	Down	GO:0005634//nucleus	NA	GO:0006355//regulation of transcription, DNA-templated	K14484//auxin-responsive protein IAA	indoleacetic acid-induced protein 8
Ciclev10001626m	1382	2.28163	88.2224	4.05592	0.00961168	Up	NA	GO:0016491//oxidoreductase activity	GO:0055114//oxidation-reduction process	NA	senescence-related gene 1
Ciclev10001658m	1561	801.8	395.946	-1.01204	0.000120714	Down	NA	GO:0016757//transferase activity, transferring glycosyl groups	NA	NA	Nucleotide-diphospho-sugar transferases superfamily protein
Ciclev10001753m	1890	44.886	2079.01	5.43589	0.00270517	Up	NA	NA	NA	NA
Ciclev10001763m	1315	127.162	12.1556	-3.08436	2.44e-05	Down	NA	GO:0005524//ATP binding	NA	K10755//replication factor C subunit 2/4	ATPase family associated with various cellular activities (AAA)
Ciclev10001766m	1715	97.7824	8567.08	6.40694	0.00163318	Up	NA	GO:0009916//alternative oxidase activity	GO:0055114//oxidation-reduction process	K17893//ubiquinol oxidase [EC:1.10.3.11]	alternative oxidase 1A
Ciclev10001856m	2416	855.057	402.741	-1.08011	1.49e-07	Down	NA	GO:0004190//aspartic-type endopeptidase activity	GO:0006508//proteolysis	NA	Eukaryotic aspartyl protease family protein
Ciclev10001956m	1477	1665.29	17295.3	3.37402	2.38e-07	Up	NA	GO:0003677//DNA binding	GO:0006355//regulation of transcription, DNA-templated	NA	NAC (No Apical Meristem) domain transcriptional regulator superfamily protein
Ciclev10001987m	1137	149.572	434.101	1.51715	0.00466104	Up	NA	NA	NA	K17426//large subunit ribosomal protein L45	Mitochondrial inner membrane translocase complex, subunit Tim44-related protein
Ciclev10002075m	1201	21.5334	89.5696	1.90651	0.000404448	Up	NA	GO:0004672//protein kinase activity	GO:0006468//protein phosphorylation	NA	Protein kinase superfamily protein
Ciclev10002104m	990	0.380271	185.041	5.71005	0.00126903	Up	NA	NA	NA	NA	Phosphoglycerate mutase family protein
Ciclev10002184m	1084	9.02592	190.98	3.98761	0.0422786	Up	NA	GO:0043565//sequence-specific DNA binding;GO:0003700//DNA binding transcription factor activity	GO:0006355//regulation of transcription, DNA-templated	NA	basic region/leucine zipper motif 6
Ciclev10002198m	1836	11.1581	142.149	3.33814	0.00152731	Up	NA	NA	NA	NA	NAD(P)-linked oxidoreductase superfamily protein
Ciclev10002231m	1192	94.0866	938.479	3.27471	0.0179456	Up	NA	NA	NA	NA	ZCF37
Ciclev10002249m	1604	33.6401	257.297	2.82138	1.04e-05	Up	NA	NA	NA	NA	tubby like protein 1
Ciclev10002256m	952	1.44637	21.3838	2.39951	0.0440869	Up	NA	NA	NA	NA	NAD(P)-linked oxidoreductase superfamily protein
Ciclev10002295m	901	75.5005	497.532	2.66935	0.00951541	Up	NA	GO:0016151//nickel cation binding	GO:0006807//nitrogen compound metabolic process	K03188//urease accessory protein	urease accessory protein F
Ciclev10002341m	1093	262.481	7.70885	-4.6041	9.1e-07	Down	NA	NA	NA	NA	Mitochondrial inner membrane translocase complex, subunit Tim44-related protein
Ciclev10002398m	708	37.6123	5.31975	-2.25798	0.015123	Down	NA	NA	NA	NA	Vacuolar iron transporter (VIT) family protein
Ciclev10002423m	890	6.57189	815.46	6.38615	0.000325083	Up	NA	GO:0005515//protein binding	NA	K00799//glutathione S-transferase [EC:2.5.1.18]	glutathione S-transferase TAU 25
Ciclev10002444m	1533	528.911	133.508	-1.96051	3.24e-10	Down	NA	NA	NA	NA	LisH and RanBPM domains containing protein
Ciclev10002581m	1059	60.2767	16.8193	-1.66404	0.00687174	Down	NA	NA	NA	NA
Ciclev10002610m	1378	161.497	77.0356	-1.03735	0.0366739	Down	NA	NA	NA	NA
Ciclev10002614m	1363	1.14081	67.0962	4.01243	0.000164785	Up	NA	NA	NA	NA	Protein of unknown function (DUF833)
Ciclev10002675m	872	6.82389	473.369	5.56892	6.63e-06	Up	NA	NA	NA	NA
Ciclev10002803m	957	593.397	2393.88	2.00642	6.76e-12	Up	NA	NA	NA	NA	sigma factor binding protein 1
Ciclev10002822m	450	0	135.44	5.4301	2.36e-14	Up	NA	GO:0004842//ubiquitin-protein transferase activity	GO:0016567//protein ubiquitination	NA	RING/U-box superfamily protein
Ciclev10002839m	849	48.768	124.527	1.2971	0.000190755	Up	NA	NA	NA	K13153//U11/U12 small nuclear ribonucleoprotein 25 kDa protein	Ubiquitin-like superfamily protein
Ciclev10002851m	1567	0.760542	224.484	5.83947	0.000452786	Up	NA	NA	NA	NA	Cox19-like CHCH family protein
Ciclev10002856m	953	0	203.136	6.00369	0	Up	NA	NA	NA	K06966//uncharacterized protein	Putative lysine decarboxylase family protein
Ciclev10002988m	820	60.7441	3798.83	5.89346	0.00163388	Up	NA	NA	NA	NA
Ciclev10003031m	529	21.2116	5679.6	7.86195	3.56e-05	Up	NA	NA	NA	NA
Ciclev10003034m	608	37.5876	20753.5	8.99067	1.97e-06	Up	NA	NA	NA	NA
Ciclev10003071m	301	6.37361	241.991	4.67638	4.79e-05	Up	NA	NA	NA	NA
Ciclev10003078m	836	97.0883	545.232	2.45097	0.0201284	Up	NA	NA	NA	NA
Ciclev10003170m	915	8.87721	54.1567	2.24617	1.89e-07	Up	GO:0005634//nucleus	NA	NA	K18811//cyclin D5, plant	cyclin d5;1
Ciclev10003464m	1629	7.25771	57.3252	2.53114	9.13e-10	Up	NA	GO:0005515//protein binding	NA	NA	receptor like protein 1
Ciclev10003515m	1074	0	189.643	5.90613	0	Up	NA	NA	NA	NA	F-box family protein
Ciclev10003687m	657	2.96444	452.752	6.20508	0.000224297	Up	NA	GO:0009916//alternative oxidase activity	GO:0055114//oxidation-reduction process	K17893//ubiquinol oxidase [EC:1.10.3.11]	alternative oxidase 1D
Ciclev10003699m	498	2.58417	122.285	4.43545	0.00667327	Up	NA	GO:0008270//zinc ion binding;GO:0043565//sequence-specific DNA binding;GO:0003700//DNA binding transcription factor activity	GO:0006355//regulation of transcription, DNA-templated	NA	GATA transcription factor 4
Ciclev10003971m	2169	2.02492	28.6051	2.60209	2.21e-05	Up	NA	GO:0005515//protein binding;GO:0003676//nucleic acid binding	NA	K11593//eukaryotic translation initiation factor 2C	Argonaute family protein
Ciclev10004147m	4896	20.5346	385.49	4.03264	0.0140326	Up	GO:0005634//nucleus	GO:0003676//nucleic acid binding	NA	K14401//cleavage and polyadenylation specificity factor subunit 1	cleavage and polyadenylation specificity factor 16
Ciclev10004191m	3541	1023.87	398.865	-1.353	0.000570203	Down	NA	GO:0005524//ATP binding;GO:0005515//protein binding;GO:0004672//protein kinase activity	GO:0006468//protein phosphorylation	NA	BRI1-like 2
Ciclev10004285m	2914	253.19	4.78542	-5.00203	0.000402875	Down	NA	GO:0005515//protein binding	NA	NA	BTB/POZ domain-containing protein
Ciclev10004393m	3388	8.38894	161.461	3.82682	0.00284343	Up	NA	GO:0005524//ATP binding;GO:0004672//protein kinase activity;GO:0004842//ubiquitin-protein transferase activity	GO:0006468//protein phosphorylation;GO:0016567//protein ubiquitination	NA	U-box domain-containing protein kinase family protein
Ciclev10004431m	2254	7.42711	729.472	6.10521	0.00108625	Up	NA	GO:0005524//ATP binding;GO:0004672//protein kinase activity;GO:0030247//polysaccharide binding	GO:0006468//protein phosphorylation	NA	Wall-associated kinase family protein
Ciclev10004503m	2211	528.375	15004.3	4.81922	0.0480503	Up	NA	NA	NA	NA	Uncharacterised conserved protein UCP15417, vWA
Ciclev10004570m	2084	306.213	112.308	-1.42141	1.19e-09	Down	NA	GO:0009055//electron transfer activity;GO:0015035//protein disulfide oxidoreductase activity	GO:0035556//intracellular signal transduction;GO:0045454//cell redox homeostasis	NA	glutaredoxin-related
Ciclev10004577m	2396	15.127	452.744	4.6356	4.23e-07	Up	NA	GO:0019901//protein kinase binding	GO:0006355//regulation of transcription, DNA-templated;GO:0000079//regulation of cyclin-dependent protein serine/threonine kinase activity	K15188//cyclin T	Cyclin family protein
Ciclev10004583m	2068	793.625	10.5121	-5.85909	0.000686764	Down	NA	NA	NA	NA	CAP16 protein
Ciclev10004589m	2144	1234.82	458.76	-1.42216	0.00168841	Down	NA	GO:0008168//methyltransferase activity	NA	NA	S-adenosyl-L-methionine-dependent methyltransferases superfamily protein
Ciclev10004632m	2151	3.63048	79.8055	3.60005	0.0483304	Up	NA	GO:0005524//ATP binding;GO:0016874//ligase activity	GO:0009058//biosynthetic process	NA
Ciclev10004665m	2643	128.11	0	-5.35174	1.41e-14	Down	NA	NA	NA	NA	Protein kinase superfamily protein
Ciclev10004687m	2044	908.406	372.46	-1.27895	0.0109329	Down	GO:0016021//integral component of membrane	GO:0015299//solute:proton antiporter activity	GO:0055085//transmembrane transport;GO:0006812//cation transport	NA	sodium hydrogen exchanger 2
Ciclev10004694m	1987	46.3931	950.951	4.26557	4.04e-12	Up	GO:0016021//integral component of membrane	NA	GO:0055085//transmembrane transport	K08176//MFS transporter, PHS family, inorganic phosphate transporter	phosphate transporter 1;7
Ciclev10004919m	1467	204.549	61.1738	-1.69005	0.0175485	Down	NA	GO:0005515//protein binding	NA	NA	IQ-domain 19
Ciclev10004946m	2174	153.359	60.9344	-1.28732	0.0294107	Down	GO:0016021//integral component of membrane	GO:0005319//lipid transporter activity	GO:0006869//lipid transport	K06316//oligosaccharide translocation protein RFT1	lipid transporters
Ciclev10004952m	1772	0	313.006	6.61952	0	Up	NA	GO:0005515//protein binding	NA	K14791//periodic tryptophan protein 1	Transducin/WD4 repeat-like superfamily protein
Ciclev10004971m	1431	0	252.057	6.31062	0	Up	NA	NA	NA	NA	ankyrin
Ciclev10005135m	1371	745.188	130.159	-2.48833	1.71e-14	Down	NA	GO:0016787//hydrolase activity	NA	NA	purple acid phosphatase 16
Ciclev10005165m	1316	0.30254	115.181	5.07251	2.87e-05	Up	NA	GO:0043565//sequence-specific DNA binding;GO:0003700//DNA binding transcription factor activity	GO:0006355//regulation of transcription, DNA-templated	NA	WRKY family transcription factor
Ciclev10005248m	1347	120.094	1.05121	-4.85286	0.000395439	Down	GO:0016020//membrane	GO:0046873//metal ion transmembrane transporter activity	GO:0055085//transmembrane transport;GO:0030001//metal ion transport	K14709//solute carrier family 39 (zinc transporter), member 1/2/3	zinc transporter 1 precursor
Ciclev10005399m	3469	179.239	4.90563	-4.48963	0.00440228	Down	NA	NA	GO:0006511//ubiquitin-dependent protein catabolic process	NA	SKP1-like 21
Ciclev10005403m	1695	851	2224.37	1.38281	0.0290895	Up	GO:0005634//nucleus	GO:0043565//sequence-specific DNA binding;GO:0003700//DNA binding transcription factor activity	GO:0006355//regulation of transcription, DNA-templated	K09419//heat shock transcription factor, other eukaryote	heat shock transcription factor B2A
Ciclev10005409m	1736	411.673	77.1842	-2.36746	0.00297663	Down	NA	GO:0005524//ATP binding;GO:0004672//protein kinase activity	GO:0006468//protein phosphorylation	NA	Protein kinase superfamily protein
Ciclev10005465m	1350	12.3683	192.949	3.6539	0.0279869	Up	NA	GO:0003677//DNA binding	GO:0006355//regulation of transcription, DNA-templated	NA	NAC (No Apical Meristem) domain transcriptional regulator superfamily protein
Ciclev10005516m	2086	15.1198	81.26	2.20387	1.51e-05	Up	NA	GO:0004672//protein kinase activity	GO:0006468//protein phosphorylation	K13436//pto-interacting protein 1 [EC:2.7.11.1]	Protein kinase superfamily protein
Ciclev10005533m	1727	29.2731	86.975	1.47303	0.00106671	Up	GO:0005885//Arp2/3 protein complex;GO:0015629//actin cytoskeleton	NA	GO:0030833//regulation of actin filament polymerization;GO:0034314//Arp2/3 complex-mediated actin nucleation	K05758//actin related protein 2/3 complex, subunit 2	actin-related protein C2B
Ciclev10005534m	1217	8.6524	2049.72	7.43442	6.39e-09	Up	NA	NA	NA	K01537//Ca2+-transporting ATPase [EC:3.6.3.8]	ATPase E1-E2 type family protein / haloacid dehalogenase-like hydrolase family protein
Ciclev10005556m	1495	26.4925	94.6807	1.72038	1.06e-05	Up	NA	GO:0016491//oxidoreductase activity	GO:0055114//oxidation-reduction process	NA	2-oxoglutarate (2OG) and Fe(II)-dependent oxygenase superfamily protein
Ciclev10005626m	1787	202.55	15.7681	-3.43814	2.46e-06	Down	NA	NA	NA	K15326//tRNA-splicing endonuclease subunit Sen54
Ciclev10005629m	1137	37.9304	825.047	4.33125	0.0375565	Up	NA	NA	NA	K09422//myb proto-oncogene protein, plant	myb domain protein 15
Ciclev10005646m	798	10.9797	168.882	3.5997	0.034943	Up	NA	GO:0005515//protein binding	NA	NA	phloem protein 2-B1
Ciclev10005647m	809	2.5709	66.7863	3.59654	0.00117253	Up	NA	GO:0005515//protein binding	NA	NA	phloem protein 2-B11
Ciclev10005661m	904	0.881088	321.852	6.31	1.31e-07	Up	NA	GO:0005515//protein binding	NA	NA	phloem protein 2-B11
Ciclev10005665m	1263	163.006	70.9565	-1.16415	1.59e-05	Down	NA	GO:0003824//catalytic activity	GO:0008152//metabolic process	K01557//acylpyruvate hydrolase [EC:3.7.1.5]	Fumarylacetoacetate (FAA) hydrolase family
Ciclev10005738m	777	12.935	319.486	4.32051	0.00079837	Up	NA	NA	NA	NA	alpha/beta-Hydrolases superfamily protein
Ciclev10005761m	820	3.21879	1096.41	7.4169	5.34e-09	Up	NA	GO:0016787//hydrolase activity	NA	NA	alpha/beta-Hydrolases superfamily protein
Ciclev10005765m	915	5.53534	732.831	6.39415	5.74e-07	Up	NA	GO:0016787//hydrolase activity	NA	NA	alpha/beta-Hydrolases superfamily protein
Ciclev10005777m	1069	13.601	660.102	5.3017	0.000898246	Up	NA	GO:0046983//protein dimerization activity	NA	NA	basic helix-loop-helix (bHLH) DNA-binding superfamily protein
Ciclev10005780m	1743	403.976	1581.95	1.96085	0.0104118	Up	NA	GO:0005515//protein binding;GO:0008270//zinc ion binding	NA	NA	TOXICOS EN LEVADURA 2
Ciclev10005809m	983	6.08433	73.4707	3.04362	0.0254968	Up	NA	GO:0005515//protein binding	NA	K00799//glutathione S-transferase [EC:2.5.1.18]	glutathione S-transferase TAU 8
Ciclev10005811m	1268	7.81039	178.537	4.04295	0.003925	Up	NA	GO:0005515//protein binding	NA	K00799//glutathione S-transferase [EC:2.5.1.18]	glutathione S-transferase tau 7
Ciclev10005820m	999	43.3608	464.361	3.32752	0	Up	NA	GO:0003700//DNA binding transcription factor activity	GO:0006355//regulation of transcription, DNA-templated	K14516//ethylene-responsive transcription factor 1	ethylene response factor 1
Ciclev10005833m	962	17.6903	2757.25	7.04483	1.19e-08	Up	NA	GO:0005515//protein binding	NA	K00799//glutathione S-transferase [EC:2.5.1.18]	glutathione S-transferase tau 7
Ciclev10005837m	1009	0.380271	258.202	6.18371	4.03e-07	Up	NA	GO:0005515//protein binding	NA	K00799//glutathione S-transferase [EC:2.5.1.18]	glutathione S-transferase tau 7
Ciclev10005843m	835	2.89274	192.223	4.9997	0.00389064	Up	NA	GO:0005515//protein binding	NA	K00799//glutathione S-transferase [EC:2.5.1.18]	glutathione S-transferase tau 7
Ciclev10005850m	1081	73.1241	13701.3	7.48799	4.4e-09	Up	NA	GO:0005515//protein binding	NA	K00799//glutathione S-transferase [EC:2.5.1.18]	glutathione S-transferase tau 7
Ciclev10005851m	907	46.8467	1941.36	5.27958	0.00540625	Up	NA	GO:0005515//protein binding	NA	K00799//glutathione S-transferase [EC:2.5.1.18]	glutathione S-transferase tau 7
Ciclev10005889m	1687	16.7779	119.942	2.62288	3.81e-07	Up	NA	NA	NA	NA
Ciclev10005891m	950	19.1934	331.817	3.90213	0.00174396	Up	NA	GO:0003700//DNA binding transcription factor activity	GO:0006355//regulation of transcription, DNA-templated	K09286//EREBP-like factor	ethylene responsive element binding factor 1
Ciclev10005896m	971	9.20791	112.768	3.22273	0.000398639	Up	NA	NA	NA	NA
Ciclev10005925m	603	56.7407	815.787	3.77187	0.00926736	Up	NA	NA	NA	K13993//HSP20 family protein	HSP2-like chaperones superfamily protein
Ciclev10005971m	924	140.584	9977.11	6.11695	0.00188559	Up	NA	GO:0008080//N-acetyltransferase activity	NA	NA	Acyl-CoA N-acyltransferases (NAT) superfamily protein
Ciclev10005999m	558	1.76218	3031.56	9.25176	1.17e-06	Up	NA	NA	NA	NA	Acyl-CoA N-acyltransferases (NAT) superfamily protein
Ciclev10006005m	1134	79.3197	1363.85	4.04992	0.00266821	Up	GO:0016021//integral component of membrane	NA	NA	K13347//peroxisomal membrane protein 2	Peroxisomal membrane 22 kDa (Mpv17/PMP22) family protein
Ciclev10006106m	954	44.4264	590.127	3.63855	0.0488088	Up	NA	NA	GO:0006952//defense response;GO:0009607//response to biotic stimulus	NA	MLP-like protein 423
Ciclev10006167m	1643	0.867821	110.977	4.8054	2.66e-10	Up	NA	NA	NA	NA
Ciclev10006294m	601	6.37361	288.584	4.92737	0.00671764	Up	NA	NA	NA	NA
Ciclev10006313m	751	10.5566	388.241	4.82898	0.00936675	Up	NA	NA	NA	NA
Ciclev10006321m	587	9.17535	285.511	4.5423	0.00344535	Up	NA	NA	NA	NA
Ciclev10006327m	624	1.26136	347.114	6.28992	0.000115744	Up	NA	NA	NA	NA
Ciclev10006343m	695	2.31419	264.805	5.59887	0.00410521	Up	NA	NA	NA	NA
Ciclev10006362m	610	165.956	62.5129	-1.3639	0.00293029	Down	NA	NA	NA	NA	low-molecular-weight cysteine-rich 69
Ciclev10006418m	516	3.25859	321.658	5.64895	0.000986019	Up	NA	GO:0008080//N-acetyltransferase activity	NA	NA	Acyl-CoA N-acyltransferases (NAT) superfamily protein
Ciclev10006422m	639	14.9387	5969.55	8.36191	7.1e-06	Up	GO:0005840//ribosome;GO:0005622//intracellular	GO:0003735//structural constituent of ribosome	GO:0006412//translation	K02885//large subunit ribosomal protein L19e	Ribosomal protein L19e family protein
Ciclev10006455m	882	0.380271	32.2139	3.30039	0.0378763	Up	NA	NA	NA	K09422//myb proto-oncogene protein, plant	myb domain protein 17
Ciclev10006602m	2133	8.12318	470.587	5.3849	2.5e-05	Up	NA	GO:0046872//metal ion binding;GO:0000166//nucleotide binding	NA	K01537//Ca2+-transporting ATPase [EC:3.6.3.8]	ATPase E1-E2 type family protein / haloacid dehalogenase-like hydrolase family protein
Ciclev10006820m	2571	3.18201	179.741	4.83773	0.00602021	Up	GO:0016020//membrane	GO:0005216//ion channel activity	GO:0055085//transmembrane transport;GO:0006811//ion transport	K05391//cyclic nucleotide gated channel, other eukaryote	cyclic nucleotide gated channel 1
Ciclev10006833m	2268	0.972085	217.827	5.72189	2.02e-06	Up	NA	GO:0046872//metal ion binding;GO:0000166//nucleotide binding	NA	K01537//Ca2+-transporting ATPase [EC:3.6.3.8]	ATPase E1-E2 type family protein / haloacid dehalogenase-like hydrolase family protein
Ciclev10006867m	1224	2.28163	77.9532	3.88405	0.0020125	Up	NA	GO:0005515//protein binding	NA	NA	F-box family protein
Ciclev10006895m	744	2.31419	152.357	4.81412	0.000921897	Up	NA	GO:0005524//ATP binding;GO:0004672//protein kinase activity	GO:0006468//protein phosphorylation	NA	Protein kinase superfamily protein
Ciclev10007039m	1257	2.19063	145.671	4.78334	0.000694145	Up	NA	NA	NA	NA
Ciclev10007060m	2088	0.30254	28.1767	3.15738	0.0499935	Up	NA	GO:0005524//ATP binding;GO:0004672//protein kinase activity;GO:0030247//polysaccharide binding	GO:0006468//protein phosphorylation	NA	wall associated kinase-like 2
Ciclev10007187m	1269	6.35334	102.504	3.46569	0.0186199	Up	NA	GO:0004190//aspartic-type endopeptidase activity	GO:0006508//proteolysis	NA	Eukaryotic aspartyl protease family protein
Ciclev10007260m	4423	27.3799	1426.17	5.54591	7.63e-05	Up	GO:0016021//integral component of membrane	GO:0005524//ATP binding;GO:0042626//ATPase activity, coupled to transmembrane movement of substances;GO:0016887//ATPase activity	GO:0006810//transport;GO:0055085//transmembrane transport	NA	multidrug resistance-associated protein 3
Ciclev10007370m	2878	0.60508	236.048	5.96848	1.4e-06	Up	GO:0016020//membrane	GO:0004970//ionotropic glutamate receptor activity	NA	K05387//glutamate receptor, ionotropic, plant	glutamate receptor 2.7
Ciclev10007499m	3573	401.685	102.321	-1.93982	0.000729104	Down	NA	NA	NA	NA	COP1-interacting protein 7
Ciclev10007526m	2840	41.0693	1280.06	4.85686	5.94e-10	Up	NA	NA	NA	NA	Kinase-related protein of unknown function (DUF1296)
Ciclev10007606m	2984	0	239.639	6.23868	0	Up	NA	GO:0005515//protein binding	NA	NA	vernalization5/VIN3-like
Ciclev10007611m	2424	194.793	6.88066	-4.29362	0.00350405	Down	GO:0005634//nucleus	NA	NA	K01148//poly(A)-specific ribonuclease [EC:3.1.13.4]	Polynucleotidyl transferase, ribonuclease H-like superfamily protein
Ciclev10007617m	3148	0	331.28	6.70057	0	Up	NA	GO:0005524//ATP binding;GO:0004672//protein kinase activity	GO:0006468//protein phosphorylation	NA	Protein kinase superfamily protein
Ciclev10007678m	3655	51.4952	191.125	1.82868	0.001194	Up	NA	NA	NA	K11723//bromodomain-containing protein 7/9	DNA-binding bromodomain-containing protein
Ciclev10007772m	2767	214.294	0	-6.07967	0	Down	NA	GO:0003824//catalytic activity	NA	NA	cycloartenol synthase 1
Ciclev10007775m	2377	16.6409	290.517	3.88679	0.0441385	Up	NA	NA	NA	NA
Ciclev10007888m	2084	166.724	10.1617	-3.66713	0.0175499	Down	NA	NA	NA	K12471//epsin	ENTH/VHS family protein
Ciclev10007937m	1629	17.2201	308.517	3.93112	0.00933023	Up	NA	GO:0046983//protein dimerization activity	NA	NA	basic helix-loop-helix (bHLH) DNA-binding family protein
Ciclev10008046m	1703	26.7823	1388.56	5.5359	2.16e-06	Up	NA	NA	NA	K00485//dimethylaniline monooxygenase (N-oxide forming) [EC:1.14.13.8]	flavin-dependent monooxygenase 1
Ciclev10008094m	2257	15.2108	226.759	3.6416	0.00589949	Up	NA	GO:0016705//oxidoreductase activity, acting on paired donors, with incorporation or reduction of molecular oxygen;GO:0020037//heme binding;GO:0005506//iron ion binding	GO:0055114//oxidation-reduction process	NA	cytochrome P45, family 76, subfamily C, polypeptide 4
Ciclev10008130m	1987	1045.18	51.8596	-4.25063	0.00211767	Down	GO:0016021//integral component of membrane	NA	GO:0055085//transmembrane transport	NA	Major facilitator superfamily protein
Ciclev10008164m	1785	13.7193	147.947	3.158	0.0401112	Up	NA	NA	NA	NA	Ankyrin repeat family protein
Ciclev10008176m	1838	6035.4	2389.23	-1.33573	0.0235471	Down	NA	GO:0004553//hydrolase activity, hydrolyzing O-glycosyl compounds	GO:0005975//carbohydrate metabolic process	NA	O-Glycosyl hydrolases family 17 protein
Ciclev10008229m	1541	0	159.811	5.6637	0	Up	NA	NA	NA	NA	Ypt/Rab-GAP domain of gyp1p superfamily protein
Ciclev10008232m	1538	215.814	36.6969	-2.4562	4.43e-05	Down	NA	NA	NA	NA	Ypt/Rab-GAP domain of gyp1p superfamily protein
Ciclev10008451m	2508	3.0254	59.6154	3.33154	0.0432591	Up	NA	GO:0005516//calmodulin binding	GO:0006950//response to stress	NA	Calmodulin-binding protein
Ciclev10008474m	2366	143.191	520.218	1.83803	0.00792203	Up	NA	GO:0005524//ATP binding;GO:0004672//protein kinase activity	GO:0006468//protein phosphorylation	NA	Leucine-rich repeat receptor-like protein kinase family protein
Ciclev10008503m	1555	9.2254	216.851	4.14472	0.0103704	Up	GO:0016021//integral component of membrane	GO:0004659//prenyltransferase activity	NA	K09833//homogentisate phytyltransferase / homogentisate geranylgeranyltransferase [EC:2.5.1.115 2.5.1.116]	homogentisate phytyltransferase 1
Ciclev10008517m	1568	100.011	502.703	2.29308	0.00211356	Up	NA	NA	NA	K14321//nucleoporin-like protein 2	Zinc finger C-x8-C-x5-C-x3-H type family protein
Ciclev10008548m	1673	531.645	5.25604	-5.98031	1.71e-05	Down	NA	GO:0008233//peptidase activity	GO:0006508//proteolysis	NA	gamma vacuolar processing enzyme
Ciclev10008580m	2145	5.20693	102.9	3.65517	0.0345546	Up	NA	NA	NA	K13606//chlorophyll(ide) b reductase [EC:1.1.1.294]	NAD(P)-binding Rossmann-fold superfamily protein
Ciclev10008595m	1504	140.003	324.301	1.19335	0.0497059	Up	NA	NA	NA	NA	ribosomal protein L11 methyltransferase-related
Ciclev10008622m	2786	4.23556	69.2473	3.28163	0.0262391	Up	NA	GO:0003677//DNA binding;GO:0003700//DNA binding transcription factor activity;GO:0016987//sigma factor activity	GO:0006355//regulation of transcription, DNA-templated;GO:0006352//DNA-templated transcription, initiation	NA	RNApolymerase sigma-subunit C
Ciclev10008647m	1589	661.307	227.716	-1.52485	6.33e-15	Down	NA	GO:0046872//metal ion binding	NA	K14321//nucleoporin-like protein 2	Zinc finger C-x8-C-x5-C-x3-H type family protein
Ciclev10008697m	1618	57.6926	219.713	1.87187	0.00154413	Up	NA	GO:0005515//protein binding	NA	K11462//polycomb protein EED	Transducin/WD4 repeat-like superfamily protein
Ciclev10008774m	1947	277.812	24.8786	-3.32235	0.00607712	Down	NA	NA	NA	K05389//potassium channel subfamily K, other eukaryote	Outward rectifying potassium channel protein
Ciclev10008785m	1059	0.380271	43.7694	3.70764	0.00913708	Up	NA	GO:0005515//protein binding	NA	NA	plant intracellular ras group-related LRR 6
Ciclev10008821m	1702	141.837	43.673	-1.62926	0.000138214	Down	GO:0005634//nucleus	GO:0003677//DNA binding	GO:0006355//regulation of transcription, DNA-templated	NA	KNOTTED1-like homeobox gene 3
Ciclev10008879m	1790	126.971	32.0864	-1.88275	1.59e-08	Down	NA	NA	NA	NA	amino acid permease 7
Ciclev10008887m	2333	320.802	134.407	-1.23535	0.0142177	Down	NA	NA	NA	NA	basic helix-loop-helix (bHLH) DNA-binding superfamily protein
Ciclev10008888m	1711	0.867821	70.6151	4.17623	0.000764548	Up	GO:0016021//integral component of membrane	GO:0022857//transmembrane transporter activity	GO:0055085//transmembrane transport	NA	Major facilitator superfamily protein
Ciclev10008899m	2491	19.7875	306.759	3.75223	0.0442253	Up	NA	GO:0005509//calcium ion binding	NA	NA	calcium-binding EF hand family protein
Ciclev10008951m	1045	28.2391	293.743	3.2389	0.00140703	Up	GO:0048046//apoplast;GO:0005618//cell wall	GO:0004553//hydrolase activity, hydrolyzing O-glycosyl compounds;GO:0016762//xyloglucan:xyloglucosyl transferase activity	GO:0005975//carbohydrate metabolic process;GO:0006073//cellular glucan metabolic process	NA	Xyloglucan endotransglucosylase/hydrolase family protein
Ciclev10008992m	1958	9.32478	47.0816	2.00386	0.00650821	Up	NA	GO:0004143//diacylglycerol kinase activity;GO:0016301//kinase activity	GO:0007205//protein kinase C-activating G-protein coupled receptor signaling pathway	NA	diacylglycerol kinase 7
Ciclev10009024m	1148	195.633	579.145	1.55024	0.0071795	Up	NA	NA	NA	K06966//uncharacterized protein	Putative lysine decarboxylase family protein
Ciclev10009032m	2065	47.1121	0.350402	-3.81882	0.0435145	Down	NA	NA	NA	NA	Outward rectifying potassium channel protein
Ciclev10009119m	1116	36.5718	691.782	4.12661	5.73e-06	Up	GO:0048046//apoplast;GO:0005618//cell wall	GO:0004553//hydrolase activity, hydrolyzing O-glycosyl compounds;GO:0016762//xyloglucan:xyloglucosyl transferase activity	GO:0005975//carbohydrate metabolic process;GO:0006073//cellular glucan metabolic process	NA	xyloglucan endotransglycosylase 6
Ciclev10009187m	1328	747.464	271.05	-1.45262	0	Down	GO:0016020//membrane	NA	GO:0017004//cytochrome complex assembly;GO:0055114//oxidation-reduction process	NA	cytochrome c biogenesis protein family
Ciclev10009200m	1388	0.760542	80.6502	4.3985	0.00642922	Up	NA	NA	NA	NA
Ciclev10009407m	3056	194.631	46.6136	-1.98931	0.000247864	Down	NA	NA	NA	NA	Tetratricopeptide repeat (TPR)-like superfamily protein
Ciclev10009479m	2423	0.60508	58.1192	4.00466	0.00480335	Up	NA	GO:0005525//GTP binding	GO:0007264//small GTPase mediated signal transduction	NA	Ras-related small GTP-binding family protein
Ciclev10009480m	984	0	199.059	5.9749	0	Up	NA	NA	NA	NA	CTC-interacting domain 6
Ciclev10009492m	1276	36.7378	173.476	2.14483	0.0155664	Up	NA	GO:0004519//endonuclease activity	GO:0006281//DNA repair	NA	endonuclease V family protein
Ciclev10009552m	2124	22.9211	88.9364	1.81792	0.00259782	Up	GO:0005789//endoplasmic reticulum membrane	NA	NA	NA	membrane-associated mannitol-induced
Ciclev10009625m	1808	3.18201	61.9546	3.34852	0.0102435	Up	NA	NA	NA	NA	endoribonuclease L-PSP family protein
Ciclev10009644m	2107	1.73564	57.777	3.62266	0	Up	GO:0009523//photosystem II;GO:0019898//extrinsic component of membrane;GO:0009654//photosystem II oxygen evolving complex	GO:0005509//calcium ion binding	GO:0015979//photosynthesis	K08901//photosystem II oxygen-evolving enhancer protein 3	PsbQ-like 1
Ciclev10009648m	890	109.503	259.703	1.22189	4.24e-05	Up	NA	GO:0015035//protein disulfide oxidoreductase activity	GO:0006662//glycerol ether metabolic process;GO:0045454//cell redox homeostasis	K03671//thioredoxin 1	thioredoxin M-type 4
Ciclev10009715m	747	2.02492	77.3291	3.9419	0.0059645	Up	NA	GO:0019825//oxygen binding	NA	NA	hemoglobin 3
Ciclev10009856m	2086	6.07475	459.918	5.63949	0	Up	NA	NA	NA	NA	Ribosomal protein L18ae family
Ciclev10009880m	1084	0.972085	782.422	7.55143	2.08e-09	Up	NA	NA	NA	NA
Ciclev10009891m	798	8.59077	366.474	4.96863	0.00343468	Up	NA	NA	NA	NA
Ciclev10009974m	648	36.5359	784.615	4.30879	0.00697858	Up	NA	GO:0003743//translation initiation factor activity	GO:0006413//translational initiation	K03113//translation initiation factor 1	Translation initiation factor SUI1 family protein
Ciclev10010051m	273	27.4276	4.49219	-1.99112	0.0389861	Down	NA	NA	NA	NA	alpha/beta-Hydrolases superfamily protein
Ciclev10010076m	666	4.48854	270.887	5.15286	0.00169022	Up	NA	NA	NA	NA
Ciclev10010326m	732	0.985351	215.768	5.70383	9.51e-06	Up	NA	GO:0003677//DNA binding;GO:0043565//sequence-specific DNA binding;GO:0003700//DNA binding transcription factor activity	GO:0006355//regulation of transcription, DNA-templated	NA	Homeobox-leucine zipper protein family
Ciclev10010400m	1611	5.13945	880.489	6.7247	3.34e-08	Up	NA	NA	NA	NA	calmodulin-binding family protein
Ciclev10010422m	360	214.614	79.177	-1.40261	0.00331148	Down	NA	NA	NA	NA	Calcium-binding EF-hand family protein
Ciclev10010491m	414	0	325.687	6.67625	0	Up	NA	NA	NA	NA
Ciclev10010766m	1011	8.89048	81.0586	2.79932	0.0105002	Up	NA	GO:0004672//protein kinase activity	GO:0006468//protein phosphorylation	K04730//interleukin-1 receptor-associated kinase 1 [EC:2.7.11.1]	receptor serine/threonine kinase, putative
Ciclev10010778m	351	0.30254	59.5363	4.15662	0.0452878	Up	GO:0005875//microtubule associated complex	NA	GO:0007017//microtubule-based process	K10418//dynein light chain LC8-type	Dynein light chain type 1 family protein
Ciclev10010805m	585	21.0554	105.616	2.16477	4.67e-05	Up	GO:0005840//ribosome	GO:0003735//structural constituent of ribosome	GO:0006412//translation	K02957//small subunit ribosomal protein S15Ae	ribosomal protein S15A E
Ciclev10010829m	739	4.56325	87.6477	3.546	0.0281123	Up	NA	NA	NA	NA
Ciclev10010882m	594	15.3341	228.371	3.64206	0.0498368	Up	NA	GO:0020037//heme binding	GO:0017004//cytochrome complex assembly	NA	Cytochrome C assembly protein
Ciclev10011012m	4196	5.77341	1033.52	6.8496	1.19e-07	Up	NA	GO:0003676//nucleic acid binding	NA	NA	suppressor of abi3-5
Ciclev10011015m	4683	5.1418	223.206	4.75975	0.00389483	Up	NA	GO:0003676//nucleic acid binding	NA	NA	suppressor of abi3-5
Ciclev10011030m	4645	357.847	19.8775	-3.96669	0.0076628	Down	NA	GO:0003676//nucleic acid binding	NA	NA	suppressor of abi3-5
Ciclev10011070m	5147	0	271.582	6.41696	0	Up	NA	GO:0003676//nucleic acid binding	NA	K13094//RNA-binding protein 5/10	suppressor of abi3-5
Ciclev10011108m	3307	0	242.925	6.25807	0	Up	NA	GO:0005515//protein binding	GO:0000160//phosphorelay signal transduction system	K12129//pseudo-response regulator 7	pseudo-response regulator 7
Ciclev10011115m	2337	0.30254	452.905	7.01829	1.1e-06	Up	GO:0000145//exocyst	NA	GO:0006887//exocytosis	K07195//exocyst complex component 7	exocyst subunit exo7 family protein H4
Ciclev10011200m	3017	17.2195	212.693	3.40128	0.0363203	Up	NA	NA	NA	NA	TSL-kinase interacting protein 1
Ciclev10011207m	2778	141.762	0	-5.49442	0	Down	NA	GO:0005515//protein binding	NA	NA
Ciclev10011273m	2096	202.491	41.0402	-2.21664	3.83e-06	Down	GO:0016020//membrane	GO:0005524//ATP binding;GO:0016887//ATPase activity	NA	NA	ATP-binding cassette 14
Ciclev10011311m	3435	271.052	48.4025	-2.40962	0.00018615	Down	NA	GO:0005515//protein binding	NA	K12129//pseudo-response regulator 7	pseudo-response regulator 7
Ciclev10011423m	2498	373.14	0	-6.87068	0	Down	GO:0005622//intracellular	NA	GO:0006886//intracellular protein transport	NA	ENTH/VHS/GAT family protein
Ciclev10011449m	2127	242.846	8567.26	5.12228	0.0143505	Up	NA	GO:0005524//ATP binding	NA	NA	AAA-ATPase 1
Ciclev10011476m	1714	107.526	26.0326	-1.92076	0.00156507	Down	NA	GO:0080019//fatty-acyl-CoA reductase (alcohol-forming) activity	NA	K13356//alcohol-forming fatty acyl-CoA reductase [EC:1.2.1.84]	Jojoba acyl CoA reductase-related male sterility protein
Ciclev10011491m	3243	28.6381	487.772	3.94614	0.011135	Up	GO:0005871//kinesin complex	GO:0005524//ATP binding;GO:0003777//microtubule motor activity;GO:0008017//microtubule binding	GO:0007018//microtubule-based movement	K10403//kinesin family member 22	ATP binding microtubule motor family protein
Ciclev10011532m	2910	20.2492	151.289	2.71906	0.0147158	Up	GO:0016020//membrane	GO:0015238//drug transmembrane transporter activity;GO:0015297//antiporter activity	GO:0055085//transmembrane transport;GO:0006855//drug transmembrane transport	NA	MATE efflux family protein
Ciclev10011582m	3978	0	503.974	7.30111	0	Up	GO:0005634//nucleus	NA	NA	NA	RS2-interacting KH protein
Ciclev10011644m	2046	0	528.488	7.36921	0	Up	NA	GO:0005515//protein binding	NA	NA	IQ-domain 2
Ciclev10011687m	1765	63.351	531.264	3.00526	0.0287843	Up	NA	NA	NA	NA	senescence-associated family protein
Ciclev10011777m	1725	88.0328	9.39719	-2.85487	2.27e-08	Down	NA	GO:0080019//fatty-acyl-CoA reductase (alcohol-forming) activity	NA	K13356//alcohol-forming fatty acyl-CoA reductase [EC:1.2.1.84]	Jojoba acyl CoA reductase-related male sterility protein
Ciclev10011832m	1736	61.5009	1986.77	4.94247	0.00500171	Up	NA	NA	NA	NA	Heavy metal transport/detoxification superfamily protein
Ciclev10011835m	1913	11.4081	110.125	2.95424	1.1e-08	Up	NA	GO:0004190//aspartic-type endopeptidase activity	GO:0006508//proteolysis;GO:0006629//lipid metabolic process	K08245//phytepsin [EC:3.4.23.40]	aspartic proteinase A1
Ciclev10011939m	1786	12.1495	193.362	3.67734	8.25e-09	Up	NA	NA	NA	K13205//A1 cistron-splicing factor AAR2	AAR2 protein family
Ciclev10012055m	1216	1404.9	7769.49	2.46465	6.22e-15	Up	NA	GO:0043565//sequence-specific DNA binding;GO:0003700//DNA binding transcription factor activity	GO:0006355//regulation of transcription, DNA-templated	NA	WRKY DNA-binding protein 7
Ciclev10012073m	1295	1.18363	46.3496	3.49388	0.0107103	Up	NA	GO:0000287//magnesium ion binding;GO:0008897//holo-[acyl-carrier-protein] synthase activity	NA	K06133//4'-phosphopantetheinyl transferase [EC:2.7.8.-]	4\'-phosphopantetheinyl transferase superfamily
Ciclev10012300m	1991	273.293	694.627	1.33557	0.0400499	Up	NA	GO:0003677//DNA binding;GO:0003700//DNA binding transcription factor activity	GO:0006355//regulation of transcription, DNA-templated	K09287//RAV-like factor	related to ABI3/VP1 2
Ciclev10012342m	1354	86.5307	2726.89	4.92696	4.4e-05	Up	GO:0005634//nucleus	GO:0003700//DNA binding transcription factor activity	GO:0006351//transcription, DNA-templated	NA	Homeodomain-like superfamily protein
Ciclev10012344m	2658	24.1946	120.66	2.17609	0	Up	NA	GO:0003676//nucleic acid binding	NA	K14948//polypyrimidine tract-binding protein 2	polypyrimidine tract-binding protein 1
Ciclev10012401m	1362	2.72286	143.218	4.62391	0.00850219	Up	NA	NA	NA	NA
Ciclev10012469m	1359	1084.95	444.887	-1.28	0	Down	NA	NA	NA	K10583//ubiquitin-conjugating enzyme E2 S [EC:2.3.2.23]	ubiquitin-conjugating enzyme 22
Ciclev10012533m	1088	4.21554	90.298	3.65345	0.0124932	Up	NA	NA	NA	NA	Late embryogenesis abundant (LEA) hydroxyproline-rich glycoprotein family
Ciclev10012652m	926	94.3175	2047.86	4.39434	0.0132191	Up	NA	NA	NA	K08770//ubiquitin C;K04551	ubiquitin 4
Ciclev10012678m	987	117.47	1403.12	3.54261	0.0173755	Up	NA	NA	NA	NA	Late embryogenesis abundant (LEA) hydroxyproline-rich glycoprotein family
Ciclev10012703m	1261	1319.75	606.833	-1.11678	0.00303864	Down	NA	NA	NA	NA	Protein of unknown function (DUF567)
Ciclev10012710m	779	6.96844	391.461	5.27623	2.26e-05	Up	NA	GO:0005515//protein binding	NA	K00799//glutathione S-transferase [EC:2.5.1.18]	glutathione S-transferase TAU 8
Ciclev10012734m	645	18.253	336.75	3.98506	0.00377939	Up	NA	NA	NA	K08081//tropinone reductase I [EC:1.1.1.206]	NAD(P)-binding Rossmann-fold superfamily protein
Ciclev10012818m	934	53.1496	1960.51	5.12263	0.00500368	Up	NA	NA	NA	NA
Ciclev10012857m	956	169.594	3320.59	4.26558	0.0497969	Up	NA	NA	NA	NA	PAR1 protein
Ciclev10012876m	2058	7.52112	80.5546	2.96384	4.25e-11	Up	NA	NA	NA	NA
Ciclev10012896m	1006	131.64	46.2827	-1.44595	3.61e-06	Down	GO:0016021//integral component of membrane	NA	GO:0006810//transport	NA	emp24/gp25L/p24 family/GOLD family protein
Ciclev10012947m	2173	66.7239	3.44033	-3.39331	0.0266791	Down	NA	NA	NA	NA
Ciclev10012959m	614	292.833	829.036	1.49118	0.000652996	Up	NA	NA	NA	NA	Nuclear transport factor 2 (NTF2) family protein
Ciclev10012971m	719	46.1931	1088.55	4.46575	0.000599249	Up	NA	NA	NA	NA
Ciclev10012977m	1466	2.11778	158.567	4.92275	6.25e-05	Up	NA	NA	NA	NA	PLATZ transcription factor family protein
Ciclev10013000m	1685	7.26096	163.988	3.99632	0.0426991	Up	NA	GO:0003723//RNA binding	NA	K14560//U3 small nucleolar ribonucleoprotein protein IMP3	Alpha-L RNA-binding motif/Ribosomal protein S4 family protein
Ciclev10013016m	600	1.06308	135.611	5.01984	0.00637454	Up	NA	NA	NA	NA
Ciclev10013138m	354	2.96444	206.025	5.08131	0.000339844	Up	NA	NA	NA	NA	glutamine dumper 2
Ciclev10013234m	634	73.4871	287.106	1.9203	0.000789587	Up	NA	NA	NA	NA
Ciclev10013311m	519	10.6217	131.246	3.28052	0.0254667	Up	NA	NA	NA	NA	C2H2 and C2HC zinc fingers superfamily protein
Ciclev10013347m	534	8.14182	94.8765	3.11046	0.024113	Up	NA	GO:0005515//protein binding;GO:0008270//zinc ion binding	NA	NA	RING/U-box superfamily protein
Ciclev10013357m	1602	1.14081	266.036	5.94954	2.57e-06	Up	NA	NA	NA	NA	Protein of unknown function (DUF569)
Ciclev10013378m	1233	9.80931	121.395	3.25804	0.0384024	Up	NA	NA	NA	K01988//lactosylceramide 4-alpha-galactosyltransferase [EC:2.4.1.228]	alpha 1,4-glycosyltransferase family protein
Ciclev10013609m	405	224.201	72.3191	-1.59012	0.000265386	Down	NA	NA	NA	NA
Ciclev10013643m	534	0.578548	330.141	6.45699	0.000487292	Up	NA	GO:0005515//protein binding;GO:0008270//zinc ion binding	NA	NA	RING/U-box superfamily protein
Ciclev10013668m	426	0.591814	444.445	6.8773	9.79e-05	Up	NA	NA	NA	NA
Ciclev10013691m	1407	5.70406	58.7653	2.79671	0.00354018	Up	NA	GO:0003677//DNA binding	GO:0006355//regulation of transcription, DNA-templated	NA	NAC domain containing protein 47
Ciclev10013801m	264	0.30254	117.347	5.09866	0.000218489	Up	NA	NA	NA	NA
Ciclev10013870m	633	22.6284	234.964	3.20413	0.0350936	Up	NA	NA	NA	NA
Ciclev10013890m	1842	2.04843	1033.98	7.62219	1.64e-08	Up	NA	GO:0030246//carbohydrate binding;GO:0005524//ATP binding;GO:0004672//protein kinase activity	GO:0006468//protein phosphorylation	NA	Concanavalin A-like lectin protein kinase family protein
Ciclev10013898m	2811	4.62838	205.003	4.73029	0.0062951	Up	NA	GO:0005524//ATP binding;GO:0005515//protein binding;GO:0004672//protein kinase activity	GO:0006468//protein phosphorylation	NA	Leucine-rich repeat receptor-like protein kinase family protein
Ciclev10014008m	7953	0	198.869	5.97355	0	Up	NA	GO:0005515//protein binding	NA	NA	SET domain protein 2
Ciclev10014042m	5070	5.44572	117.644	3.80253	7.72e-07	Up	NA	GO:0046872//metal ion binding;GO:0005524//ATP binding	NA	NA	SNF2 domain-containing protein / helicase domain-containing protein / zinc finger protein-related
Ciclev10014211m	3157	2.28163	186.351	5.10775	5.05e-05	Up	NA	GO:0004672//protein kinase activity	GO:0006468//protein phosphorylation;GO:0048544//recognition of pollen	NA	S-locus lectin protein kinase family protein
Ciclev10014216m	2695	7.81039	314.097	4.84687	0.000148987	Up	NA	GO:0005524//ATP binding;GO:0005515//protein binding;GO:0004672//protein kinase activity	GO:0006468//protein phosphorylation	NA	Leucine-rich repeat receptor-like protein kinase family protein
Ciclev10014427m	2652	146.471	5.34841	-4.12745	0.0311217	Down	NA	GO:0004672//protein kinase activity	GO:0006468//protein phosphorylation	NA	Leucine-rich repeat transmembrane protein kinase
Ciclev10014447m	2395	868.948	1750.28	1.00756	0.000283531	Up	NA	GO:0030246//carbohydrate binding;GO:0005524//ATP binding;GO:0004672//protein kinase activity	GO:0006468//protein phosphorylation	NA	Concanavalin A-like lectin protein kinase family protein
Ciclev10014524m	2045	9.14948	236.124	4.27467	0.00706256	Up	NA	NA	NA	NA	calmodulin-binding family protein
Ciclev10014618m	2120	0	196.679	5.95783	0	Up	NA	GO:0005524//ATP binding;GO:0004672//protein kinase activity;GO:0030247//polysaccharide binding	GO:0006468//protein phosphorylation	NA	Protein kinase superfamily protein
Ciclev10014639m	2376	106.71	24.1825	-2.00436	0.000125135	Down	NA	NA	NA	K09840//9-cis-epoxycarotenoid dioxygenase [EC:1.13.11.51]	nine-cis-epoxycarotenoid dioxygenase 5
Ciclev10014648m	3198	0	185.607	5.87562	0	Up	NA	GO:0003824//catalytic activity	GO:0008152//metabolic process	NA	acyl-activating enzyme 18
Ciclev10014659m	2626	1.44637	114.795	4.66171	0.00434015	Up	NA	GO:0005524//ATP binding;GO:0005515//protein binding;GO:0004672//protein kinase activity	GO:0006468//protein phosphorylation	NA	Leucine-rich repeat receptor-like protein kinase family protein
Ciclev10014726m	1760	6.96542	717.104	6.14463	5.92e-06	Up	NA	GO:0050660//flavin adenine dinucleotide binding;GO:0016491//oxidoreductase activity	GO:0055114//oxidation-reduction process	NA	FAD-binding Berberine family protein
Ciclev10014799m	2549	0	116.064	5.21294	0.000182657	Up	NA	NA	NA	NA	Apoptosis inhibitory protein 5 (API5)
Ciclev10014801m	2441	0	133.76	5.41251	0	Up	NA	NA	NA	NA	Apoptosis inhibitory protein 5 (API5)
Ciclev10014810m	1804	3.42244	83.986	3.71544	0.00316762	Up	NA	GO:0050660//flavin adenine dinucleotide binding;GO:0016491//oxidoreductase activity	GO:0055114//oxidation-reduction process	NA	FAD-binding Berberine family protein
Ciclev10014857m	1768	30.3336	1802.97	5.75051	0.00170786	Up	NA	GO:0050660//flavin adenine dinucleotide binding;GO:0016491//oxidoreductase activity	GO:0055114//oxidation-reduction process	NA	FAD-binding Berberine family protein
Ciclev10014917m	2199	311.875	78.9671	-1.93886	6.53e-09	Down	NA	GO:0003676//nucleic acid binding	NA	K12837//splicing factor U2AF 65 kDa subunit	U2 snRNP auxilliary factor, large subunit, splicing factor
Ciclev10015003m	3275	0	218.549	6.10762	0	Up	GO:0016020//membrane	GO:0016757//transferase activity, transferring glycosyl groups	NA	NA	Protein of unknown function (DUF64)
Ciclev10015055m	1931	177.925	0	-5.8157	0	Down	NA	GO:0003723//RNA binding;GO:0009982//pseudouridine synthase activity	GO:0009451//RNA modification;GO:0001522//pseudouridine synthesis	NA	Pseudouridine synthase family protein
Ciclev10015081m	1959	158.953	5.35162	-4.24246	0.0259318	Down	NA	NA	NA	NA	Chaperone DnaJ-domain superfamily protein
Ciclev10015137m	1574	37.6199	113.434	1.51428	0.000858862	Up	NA	NA	NA	NA
Ciclev10015144m	1863	10.5375	156.458	3.53726	0.00651021	Up	NA	GO:0003700//DNA binding transcription factor activity	GO:0006355//regulation of transcription, DNA-templated	NA	Integrase-type DNA-binding superfamily protein
Ciclev10015181m	1713	0	349.448	6.77688	0	Up	NA	GO:0016301//kinase activity	NA	K04718//sphingosine kinase [EC:2.7.1.91]	sphingosine kinase 1
Ciclev10015190m	2348	324.012	0	-6.66888	0	Down	NA	NA	GO:0007165//signal transduction	NA	CBL-interacting protein kinase 23
Ciclev10015240m	2321	0	181.814	5.84634	0	Up	NA	NA	NA	NA	O-fucosyltransferase family protein
Ciclev10015252m	2550	0	129.431	5.36617	0	Up	NA	GO:0008168//methyltransferase activity	NA	NA	S-adenosyl-L-methionine-dependent methyltransferases superfamily protein
Ciclev10015253m	1590	0.591814	493.088	7.02611	0.000108425	Up	NA	GO:0004842//ubiquitin-protein transferase activity	GO:0016567//protein ubiquitination	NA	ARM repeat superfamily protein
Ciclev10015318m	2014	118.453	26.4494	-2.0361	1.71e-05	Down	NA	GO:0005515//protein binding	NA	K13216//nuclear inhibitor of protein phosphatase 1 [EC:3.1.4.-]	SMAD/FHA domain-containing protein
Ciclev10015339m	1351	37.3567	147.183	1.89022	0.00558026	Up	NA	NA	NA	NA
Ciclev10015349m	2384	0	137.701	5.45343	0	Up	NA	NA	NA	NA	Major facilitator superfamily protein
Ciclev10015464m	1817	426.646	140.822	-1.57743	0.00142884	Down	NA	GO:0016747//transferase activity, transferring acyl groups other than amino-acyl groups	GO:0008152//metabolic process	K00626//acetyl-CoA C-acetyltransferase [EC:2.3.1.9]	Thiolase family protein
Ciclev10015599m	1477	5.66191	320.971	5.19046	0.0018766	Up	NA	NA	NA	NA	ARM repeat superfamily protein
Ciclev10015715m	1137	6.14832	762.75	6.35396	5.91e-06	Up	NA	GO:0016491//oxidoreductase activity	GO:0055114//oxidation-reduction process	K06892//feruloyl-CoA ortho-hydroxylase [EC:1.14.11.-]	2-oxoglutarate (2OG) and Fe(II)-dependent oxygenase superfamily protein
Ciclev10015810m	1070	0.380271	153.298	5.44365	8.35e-08	Up	GO:0046540//U4/U6 x U5 tri-snRNP complex	NA	GO:0000244//spliceosomal tri-snRNP complex assembly;GO:0000398//mRNA splicing, via spliceosome	K12844//U4/U6 small nuclear ribonucleoprotein PRP31	pre-mRNA processing ribonucleoprotein binding region-containing protein
Ciclev10015814m	1572	50.6769	132.896	1.33663	6.69e-07	Up	NA	GO:0008234//cysteine-type peptidase activity	GO:0006508//proteolysis	NA	Cysteine proteinases superfamily protein
Ciclev10015830m	1029	12.793	532.865	5.06549	4.04e-05	Up	GO:0005634//nucleus;GO:0000786//nucleosome	GO:0003677//DNA binding	GO:0006334//nucleosome assembly	NA	winged-helix DNA-binding transcription factor family protein
Ciclev10015842m	1435	135.93	0	-5.43518	0.000429432	Down	NA	GO:0004222//metalloendopeptidase activity	GO:0006508//proteolysis	NA	Peptidase family M48 family protein
Ciclev10015887m	1393	242.643	2705.01	3.46145	0.000678297	Up	NA	NA	NA	K09510//DnaJ homolog subfamily B member 4	DNAJ heat shock family protein
Ciclev10015895m	1565	5.95794	87.1549	3.30024	0.0463877	Up	NA	GO:0016787//hydrolase activity;GO:0004151//dihydroorotase activity	GO:0019856//pyrimidine nucleobase biosynthetic process	K01465//dihydroorotase [EC:3.5.2.3]	pyrimidin 4
Ciclev10015976m	1445	123.151	1553.37	3.6227	0.0078858	Up	NA	GO:0003677//DNA binding	GO:0006355//regulation of transcription, DNA-templated	NA	NAC domain containing protein 73
Ciclev10016008m	1255	125.135	3809.21	4.89254	0.00215133	Up	NA	NA	NA	NA	Family of unknown function (DUF716)
Ciclev10016050m	1099	316.94	28.9314	-3.316	0.00105969	Down	NA	GO:0016491//oxidoreductase activity	GO:0055114//oxidation-reduction process	K13366//polyamine oxidase [EC:1.5.3.14 1.5.3.16 1.5.3.-]	polyamine oxidase 1
Ciclev10016084m	991	100.935	32.4128	-1.54757	7.81e-05	Down	NA	GO:0005515//protein binding;GO:0008270//zinc ion binding	NA	K10639//E3 ubiquitin-protein ligase CCNP1IP1 [EC:2.3.2.27]	RING/U-box superfamily protein
Ciclev10016142m	1242	580.744	1455.12	1.32039	0.0264925	Up	NA	NA	NA	NA	GRAM domain family protein
Ciclev10016156m	1647	244.622	0	-6.26798	0	Down	GO:0016021//integral component of membrane	GO:0008324//cation transmembrane transporter activity	GO:0055085//transmembrane transport;GO:0006812//cation transport	NA	Cation efflux family protein
Ciclev10016167m	1025	101.305	1842.72	4.14249	0.0300442	Up	NA	NA	NA	NA	translocon at the inner envelope membrane of chloroplasts 2-IV
Ciclev10016252m	1268	6.08433	87.2573	3.28214	0.0136949	Up	NA	GO:0003743//translation initiation factor activity	GO:0006413//translational initiation	K03238//translation initiation factor 2 subunit 2	eukaryotic translation initiation factor 2 beta subunit
Ciclev10016283m	1568	39.8107	150.607	1.83797	0.00739033	Up	NA	GO:0016787//hydrolase activity	NA	K14379//tartrate-resistant acid phosphatase type 5 [EC:3.1.3.2]	Calcineurin-like metallo-phosphoesterase superfamily protein
Ciclev10016296m	1420	15.5911	132.083	2.8468	0.0309377	Up	NA	NA	GO:0006950//response to stress	NA	Adenine nucleotide alpha hydrolases-like superfamily protein
Ciclev10016353m	1683	166.166	0	-5.71887	0	Down	NA	GO:0043139//5'-3' DNA helicase activity;GO:0003697//single-stranded DNA binding	NA	NA	toprim domain-containing protein
Ciclev10016385m	1160	108.949	266.717	1.26697	0.0186746	Up	NA	NA	NA	NA	PLATZ transcription factor family protein
Ciclev10016447m	1308	125.617	323.845	1.34406	0.00190124	Up	NA	GO:0016491//oxidoreductase activity	GO:0055114//oxidation-reduction process	K05933//aminocyclopropanecarboxylate oxidase [EC:1.14.17.4]	ethylene-forming enzyme
Ciclev10016462m	1205	75.7637	23.1584	-1.58234	0.0233892	Down	GO:0005737//cytoplasm	GO:0003746//translation elongation factor activity	GO:0006414//translational elongation;GO:0043043//peptide biosynthetic process	NA	elongation factor P (EF-P) family protein
Ciclev10016466m	1096	1373.16	3039.76	1.1446	0.00185183	Up	NA	GO:0003677//DNA binding;GO:0046983//protein dimerization activity	NA	NA	basic helix-loop-helix (bHLH) DNA-binding superfamily protein
Ciclev10016507m	1382	0.760542	46.0903	3.63218	0.00676943	Up	NA	GO:0005515//protein binding;GO:0051087//chaperone binding	NA	NA	BCL-2-associated athanogene 2
Ciclev10016573m	1594	155.62	0	-5.62612	0	Down	NA	NA	NA	NA	RING-finger protein for embryogenesis
Ciclev10016595m	884	29.9626	1353.06	5.35325	0.00668983	Up	NA	NA	NA	NA	VQ motif-containing protein
Ciclev10016650m	1494	57.5655	279.544	2.21787	0.00113743	Up	GO:0005840//ribosome;GO:0005622//intracellular	GO:0008097//5S rRNA binding;GO:0003735//structural constituent of ribosome	GO:0006412//translation	NA	ribosomal protein L5 B
Ciclev10016673m	1904	32.3253	127.219	1.87576	7.36e-10	Up	NA	GO:0008080//N-acetyltransferase activity	NA	NA	Acyl-CoA N-acyltransferases (NAT) superfamily protein
Ciclev10016722m	1141	0	258.77	6.34807	0	Up	NA	NA	NA	NA	Phospholipase A2 family protein
Ciclev10016742m	1565	0	318.899	6.64616	0	Up	NA	NA	NA	NA	Drought-responsive family protein
Ciclev10016877m	1388	1.21016	69.5505	4.03914	0.0300158	Up	NA	GO:0003677//DNA binding	GO:0006355//regulation of transcription, DNA-templated	NA	NAC domain containing protein 83
Ciclev10016885m	546	67.7301	11.4548	-2.27378	2.25e-09	Down	GO:0005634//nucleus	NA	GO:0006355//regulation of transcription, DNA-templated	K14484//auxin-responsive protein IAA	indole-3-acetic acid inducible 32
Ciclev10016971m	582	5.20693	128.364	3.96547	0.0016164	Up	NA	NA	NA	NA
Ciclev10017048m	1360	145.099	47.1941	-1.55689	0.00334171	Down	GO:0046658//anchored component of plasma membrane	NA	GO:0051716//cellular response to stimulus	NA	plasma-membrane associated cation-binding protein 1
Ciclev10017112m	746	23.2358	140.106	2.43783	0.00144877	Up	NA	NA	NA	NA
Ciclev10017141m	796	65.505	1146.2	4.06401	0.043878	Up	NA	NA	NA	NA
Ciclev10017156m	1596	4.91765	31.2972	2.08517	0.0154206	Up	NA	NA	NA	K17435//large subunit ribosomal protein L54	Mitochondrial ribosomal protein L37
Ciclev10017198m	882	33.5378	141.734	1.9796	0.0028933	Up	NA	NA	NA	NA	jasmonate-zim-domain protein 8
Ciclev10017204m	649	41.7521	958.091	4.41802	0.0187444	Up	NA	NA	NA	NA
Ciclev10017206m	681	697.108	225.857	-1.61221	0.0214517	Down	NA	NA	NA	NA
Ciclev10017486m	1755	8.53837	337.113	4.85566	7.54e-05	Up	NA	GO:0016491//oxidoreductase activity	GO:0055114//oxidation-reduction process	K17871//NADH:ubiquinone reductase (non-electrogenic) [EC:1.6.5.9]	NAD(P)H dehydrogenase B4
Ciclev10017531m	552	1.28789	272.558	5.93617	6.83e-07	Up	NA	GO:0043565//sequence-specific DNA binding;GO:0003700//DNA binding transcription factor activity	GO:0006355//regulation of transcription, DNA-templated	NA	WRKY DNA-binding protein 75
Ciclev10017551m	519	70.0294	11.1044	-2.35467	3.52e-13	Down	GO:0016021//integral component of membrane	NA	NA	NA	Cytochrome b561/ferric reductase transmembrane protein family
Ciclev10017636m	699	148.692	71.7835	-1.01825	0.0117627	Down	NA	NA	NA	NA	RING/U-box superfamily protein
Ciclev10017684m	612	20.6421	5547.39	7.86202	4.5e-10	Up	NA	NA	NA	NA
Ciclev10017711m	2370	2.02492	175.014	5.08778	0.00180304	Up	NA	GO:0005524//ATP binding;GO:0004672//protein kinase activity	GO:0006468//protein phosphorylation	NA	receptor-like protein kinase 1
Ciclev10017742m	891	2.89274	178.908	4.8979	0.00867887	Up	NA	GO:0016787//hydrolase activity	NA	NA	nudix hydrolase homolog 2
Ciclev10017841m	1797	20.1255	648.734	4.80379	0.00976402	Up	GO:0016020//membrane	GO:0005315//inorganic phosphate transmembrane transporter activity	GO:0006817//phosphate ion transport	K14640//solute carrier family 20 (sodium-dependent phosphate transporter)	phosphate transporter 2;1
Ciclev10017939m	1311	78.6247	6.10052	-3.13495	0.0185124	Down	GO:0005737//cytoplasm	GO:0016462//pyrophosphatase activity	NA	K01514//exopolyphosphatase [EC:3.6.1.11]
Ciclev10018021m	726	124.102	44.9375	-1.40272	0.000330009	Down	NA	NA	NA	NA
Ciclev10018128m	351	3.76056	51.2514	2.9648	0.000827605	Up	NA	NA	NA	NA	Calcium-binding EF-hand family protein
Ciclev10018146m	1752	8.65892	1341	6.8227	1.15e-07	Up	NA	GO:0050660//flavin adenine dinucleotide binding;GO:0016491//oxidoreductase activity	GO:0055114//oxidation-reduction process	NA	FAD-binding Berberine family protein
Ciclev10018148m	426	4.31679	807.577	6.75	0.000149864	Up	NA	NA	NA	NA
Ciclev10018255m	426	1.27463	517.814	6.8583	1.07e-08	Up	NA	NA	NA	NA
Ciclev10018257m	714	7.41643	202.421	4.27356	0.0006825	Up	NA	GO:0005515//protein binding;GO:0008270//zinc ion binding	NA	K19038//E3 ubiquitin-protein ligase ATL41 [EC:2.3.2.27]	RING/U-box superfamily protein
Ciclev10018267m	426	0.972085	356.532	6.42455	2.5e-07	Up	NA	NA	NA	K13448//calcium-binding protein CML	calmodulin-like 38
Ciclev10018532m	3961	229.623	14991.4	6.00897	2.79e-06	Up	GO:0016021//integral component of membrane	GO:0005524//ATP binding;GO:0042626//ATPase activity, coupled to transmembrane movement of substances;GO:0016887//ATPase activity	GO:0006810//transport;GO:0055085//transmembrane transport	K05658//ATP-binding cassette, subfamily B (MDR/TAP), member 1 [EC:3.6.3.44]	ATP binding cassette subfamily B4
Ciclev10018544m	3785	13.8984	65.3111	2.00146	0.00849957	Up	NA	GO:0043531//ADP binding;GO:0005515//protein binding	GO:0007165//signal transduction	NA	disease resistance protein (TIR-NBS-LRR class), putative
Ciclev10018612m	3330	81.7968	181.968	1.12321	0.000259744	Up	NA	GO:0043531//ADP binding;GO:0005515//protein binding	GO:0007165//signal transduction	NA	Disease resistance protein (TIR-NBS-LRR class) family
Ciclev10018618m	4040	183.862	0	-5.86223	0	Down	NA	NA	NA	NA	COP1-interactive protein 1
Ciclev10018667m	3728	356.696	0	-6.80623	0	Down	NA	NA	NA	NA	Plant protein of unknown function (DUF863)
Ciclev10018679m	3646	0	219.748	6.1154	0	Up	NA	NA	NA	NA	Plant protein of unknown function (DUF863)
Ciclev10018687m	2991	1.06308	31.0098	2.99971	0.000175048	Up	NA	GO:0005524//ATP binding;GO:0005515//protein binding;GO:0004672//protein kinase activity	GO:0006468//protein phosphorylation	NA	Leucine-rich repeat protein kinase family protein
Ciclev10018698m	3588	35.2143	1149.63	4.90681	0.00572986	Up	NA	GO:0005524//ATP binding;GO:0003676//nucleic acid binding	NA	K12598//ATP-dependent RNA helicase DOB1 [EC:3.6.4.13]	RNA helicase, ATP-dependent, SK12/DOB1 protein
Ciclev10018822m	2997	4.91765	77.1944	3.30541	0.00495266	Up	NA	NA	NA	K06611//stachyose synthetase [EC:2.4.1.67]	stachyose synthase
Ciclev10018903m	2406	22.7773	217.939	3.08885	0.0336964	Up	GO:0016021//integral component of membrane	GO:0015299//solute:proton antiporter activity	GO:0055085//transmembrane transport;GO:0006812//cation transport	NA	cation/H+ exchanger 18
Ciclev10018987m	3048	135.56	0	-5.43135	5.94e-10	Down	NA	NA	NA	NA	Vps51/Vps67 family (components of vesicular transport) protein
Ciclev10019011m	3191	15.0422	376.641	4.37884	0.013685	Up	NA	NA	NA	K01968//3-methylcrotonyl-CoA carboxylase alpha subunit [EC:6.4.1.4]	methylcrotonyl-CoA carboxylase alpha chain, mitochondrial / 3-methylcrotonyl-CoA carboxylase 1 (MCCA)
Ciclev10019055m	3879	0	114.818	5.19778	1.31e-07	Up	NA	GO:0005524//ATP binding;GO:0004672//protein kinase activity	GO:0006468//protein phosphorylation	NA	Protein kinase superfamily protein
Ciclev10019210m	2713	56.6884	1.91129	-3.54639	0.0317999	Down	NA	NA	NA	NA	Protein of unknown function (DUF356)
Ciclev10019267m	2879	358.263	1585.94	2.13628	2.87e-05	Up	GO:0016593//Cdc73/Paf1 complex	NA	GO:0006368//transcription elongation from RNA polymerase II promoter;GO:0016570//histone modification	K15177//RNA polymerase-associated protein LEO1	leo1-like family protein
Ciclev10019283m	2168	21.2952	143.766	2.58413	0.00036327	Up	NA	GO:0005515//protein binding	NA	NA	Leucine-rich repeat (LRR) family protein
Ciclev10019333m	1848	137.506	429.936	1.62202	0.0415368	Up	NA	NA	NA	NA	Pyridoxal phosphate (PLP)-dependent transferases superfamily protein
Ciclev10019357m	2817	21.9848	336.291	3.7519	0.0102006	Up	NA	GO:0016773//phosphotransferase activity, alcohol group as acceptor	NA	NA	phosphoinositide 4-kinase gamma 7
Ciclev10019377m	2694	34.0942	142.982	1.97028	0.0441654	Up	NA	GO:0000155//phosphorelay sensor kinase activity;GO:0005515//protein binding	GO:0007165//signal transduction	K14509//ethylene receptor [EC:2.7.13.-]	Signal transduction histidine kinase, hybrid-type, ethylene sensor
Ciclev10019383m	1809	0.591814	102.364	4.79323	0.000120391	Up	NA	GO:0043565//sequence-specific DNA binding;GO:0003700//DNA binding transcription factor activity	GO:0006355//regulation of transcription, DNA-templated	NA	WRKY DNA-binding protein 72
Ciclev10019443m	2408	359.246	0	-6.81641	0	Down	NA	GO:0004371//glycerone kinase activity	GO:0006071//glycerol metabolic process	K00863//triose/dihydroxyacetone kinase / FAD-AMP lyase (cyclizing) [EC:2.7.1.28 2.7.1.29 4.6.1.15]	Dihydroxyacetone kinase
Ciclev10019491m	2805	8.74623	117.968	3.34064	0.00177732	Up	NA	GO:0000155//phosphorelay sensor kinase activity;GO:0005515//protein binding	GO:0007165//signal transduction	NA	ethylene response sensor 1
Ciclev10019504m	1707	9.15672	373.316	4.92754	0.000380079	Up	GO:0016020//membrane	GO:0005215//transporter activity	GO:0006810//transport	K14638//solute carrier family 15 (peptide/histidine transporter), member 3/4	proton-dependent oligopeptide transport (POT) family protein
Ciclev10019683m	2327	143.614	26.7758	-2.29151	7.57e-05	Down	NA	GO:0005515//protein binding	NA	NA	Ubiquitin-like superfamily protein
Ciclev10019684m	2729	0	225.373	6.15134	0	Up	NA	GO:0003995//acyl-CoA dehydrogenase activity	GO:0055114//oxidation-reduction process	NA	acyl-CoA oxidase 1
Ciclev10019799m	1795	1020.49	345.761	-1.55259	0.0107736	Down	NA	GO:0004553//hydrolase activity, hydrolyzing O-glycosyl compounds	GO:0005975//carbohydrate metabolic process	NA	cellulase 2
Ciclev10019845m	1972	0.380271	66.6025	4.27903	0.00342245	Up	NA	GO:0003677//DNA binding	GO:0006355//regulation of transcription, DNA-templated	NA	NAC (No Apical Meristem) domain transcriptional regulator superfamily protein
Ciclev10019893m	1574	332.43	103.236	-1.65673	8.14e-06	Down	NA	GO:0016705//oxidoreductase activity, acting on paired donors, with incorporation or reduction of molecular oxygen;GO:0020037//heme binding;GO:0005506//iron ion binding	GO:0055114//oxidation-reduction process	K07437//cytochrome P450 family 26 subfamily A	cytochrome P45, family 716, subfamily A, polypeptide 1
Ciclev10019970m	1534	34.96	931.183	4.6133	0.019373	Up	NA	GO:0030170//pyridoxal phosphate binding	GO:0009058//biosynthetic process	K01762//1-aminocyclopropane-1-carboxylate synthase [EC:4.4.1.14]	ACC synthase 1
Ciclev10019991m	1582	9.27358	391.516	4.98207	0.000168878	Up	NA	GO:0016758//transferase activity, transferring hexosyl groups	GO:0008152//metabolic process	NA	UDP-Glycosyltransferase superfamily protein
Ciclev10020000m	2046	138.852	463.845	1.71703	0.0338295	Up	NA	NA	NA	NA	phosphate starvation response 1
Ciclev10020057m	2018	65.2293	656.258	3.26829	0.0146985	Up	NA	GO:0071949//FAD binding	NA	NA	FAD/NAD(P)-binding oxidoreductase family protein
Ciclev10020060m	1682	498.759	1357.71	1.4389	0.0137351	Up	NA	NA	NA	NA	Ankyrin repeat family protein
Ciclev10020197m	1449	333.588	815.955	1.28225	0.00923525	Up	NA	GO:0004672//protein kinase activity	GO:0006468//protein phosphorylation	NA	cysteine-rich RLK (RECEPTOR-like protein kinase) 1
Ciclev10020272m	3698	469.562	160.535	-1.52966	0.00155328	Down	NA	GO:0003676//nucleic acid binding	NA	NA	RNA-binding (RRM/RBD/RNP motifs) family protein
Ciclev10020304m	1959	454.694	205.58	-1.13297	0.00830226	Down	NA	GO:0046872//metal ion binding	NA	NA	Zinc finger C-x8-C-x5-C-x3-H type family protein
Ciclev10020321m	1380	83.794	230.903	1.42799	0.00238705	Up	NA	NA	NA	NA
Ciclev10020333m	1782	18.6141	126.037	2.56581	0.0174329	Up	NA	GO:0003676//nucleic acid binding	NA	K14325//RNA-binding protein with serine-rich domain 1	arginine/serine-rich 45
Ciclev10020431m	2134	274.825	5.9114	-4.92895	0	Down	NA	NA	NA	NA	Protein of unknown function (DUF789)
Ciclev10020580m	1316	3.36401	93.8336	3.88256	0.0076929	Up	NA	GO:0005524//ATP binding;GO:0004672//protein kinase activity	GO:0006468//protein phosphorylation	K04730//interleukin-1 receptor-associated kinase 1 [EC:2.7.11.1]	Leucine-rich repeat protein kinase family protein
Ciclev10020652m	1439	111.92	1300.21	3.50089	0.020617	Up	NA	NA	NA	NA	Polynucleotidyl transferase, ribonuclease H-like superfamily protein
Ciclev10020674m	1981	855.346	414.878	-1.03809	0.00176307	Down	NA	GO:0004488//methylenetetrahydrofolate dehydrogenase (NADP+) activity;GO:0003824//catalytic activity	GO:0055114//oxidation-reduction process;GO:0009396//folic acid-containing compound biosynthetic process	NA	Amino acid dehydrogenase family protein
Ciclev10020782m	1469	23.906	425.659	3.98302	0.0155287	Up	NA	GO:0008171//O-methyltransferase activity;GO:0046983//protein dimerization activity	NA	K12643//anthranilate N-methyltransferase [EC:2.1.1.111]	O-methyltransferase 1
Ciclev10020803m	1948	0	161.025	5.6744	0	Up	NA	GO:0016829//lyase activity	GO:0006520//cellular amino acid metabolic process	K01620//threonine aldolase [EC:4.1.2.48]	threonine aldolase 1
Ciclev10020895m	1635	169.747	0	-5.74905	0	Down	NA	NA	GO:0006629//lipid metabolic process	NA	alpha/beta-Hydrolases superfamily protein
Ciclev10020982m	1608	4.84064	110.282	3.81634	0.0196614	Up	NA	NA	NA	NA	alpha/beta-Hydrolases superfamily protein
Ciclev10021026m	1580	83.9974	12.9649	-2.43026	0.0236371	Down	NA	GO:0005524//ATP binding	NA	NA	P-loop containing nucleoside triphosphate hydrolases superfamily protein
Ciclev10021247m	1210	4.14083	164.979	4.5149	0.00178665	Up	NA	NA	NA	NA	Polynucleotidyl transferase, ribonuclease H-like superfamily protein
Ciclev10021369m	1482	0	127.437	5.34432	6.23e-06	Up	NA	NA	NA	NA	Protein of unknown function (DUF1639)
Ciclev10021436m	1789	83.5224	23.2554	-1.71224	0.00463326	Down	GO:0016020//membrane	GO:0008378//galactosyltransferase activity	GO:0006486//protein glycosylation	NA	Galactosyltransferase family protein
Ciclev10021602m	952	9.22118	300.097	4.60808	0.0278492	Up	NA	GO:0008061//chitin binding;GO:0004568//chitinase activity	GO:0006032//chitin catabolic process;GO:0016998//cell wall macromolecule catabolic process	K01183//chitinase [EC:3.2.1.14]	homolog of carrot EP3-3 chitinase
Ciclev10021652m	1193	451.847	4603.52	3.33961	3.91e-12	Up	NA	GO:0003700//DNA binding transcription factor activity	GO:0006355//regulation of transcription, DNA-templated	K09286//EREBP-like factor	ethylene responsive element binding factor 1
Ciclev10021666m	997	63.0206	165.731	1.35087	0.000703356	Up	NA	NA	NA	NA	RNA-binding ASCH domain protein
Ciclev10021701m	1100	158.037	701.612	2.12795	0.0200089	Up	NA	GO:0005544//calcium-dependent phospholipid binding;GO:0005509//calcium ion binding	NA	K17095//annexin A7/11	annexin 8
Ciclev10021705m	887	14.9283	272.846	3.92741	0.0121269	Up	NA	NA	NA	NA
Ciclev10021721m	842	0.578548	106.03	4.8475	0.000164793	Up	NA	GO:0004568//chitinase activity	GO:0006032//chitin catabolic process;GO:0016998//cell wall macromolecule catabolic process	NA	Chitinase family protein
Ciclev10021727m	982	4.33911	87.4302	3.58472	5.07e-12	Up	NA	NA	NA	NA	RNA-binding ASCH domain protein
Ciclev10021869m	1645	1.74891	79.2255	4.05353	0.00487513	Up	NA	NA	NA	K13344//peroxin-13	peroxin 13
Ciclev10021881m	1552	126.923	9.1911	-3.39081	3.49e-10	Down	NA	GO:0005515//protein binding	NA	K12180//COP9 signalosome complex subunit 7	Proteasome component (PCI) domain protein
Ciclev10021917m	959	8.96749	530.83	5.45396	9.67e-05	Up	NA	NA	GO:0006457//protein folding;GO:0015031//protein transport	NA
Ciclev10022099m	1170	15.5172	752.826	5.33479	0.0024305	Up	NA	NA	NA	NA	GRAM domain-containing protein / ABA-responsive protein-related
Ciclev10022128m	897	4.10827	436.238	5.90688	0.00115293	Up	NA	NA	NA	NA	RmlC-like cupins superfamily protein
Ciclev10022160m	802	145.159	39.0605	-1.81132	0.0354792	Down	NA	GO:0005515//protein binding	NA	K00799//glutathione S-transferase [EC:2.5.1.18]	Glutathione S-transferase family protein
Ciclev10022204m	1752	26.321	773.282	4.71639	0	Up	NA	GO:0003676//nucleic acid binding	NA	K12897//transformer-2 protein	RNA-binding (RRM/RBD/RNP motifs) family protein
Ciclev10022252m	1330	0	161.441	5.67805	0	Up	NA	NA	NA	NA	Uncharacterized conserved protein (DUF2358)
Ciclev10022262m	1184	63.8384	232.784	1.81538	0.0215577	Up	NA	GO:0005515//protein binding;GO:0008270//zinc ion binding	NA	NA	RING/U-box superfamily protein
Ciclev10022304m	1716	1478.11	463.974	-1.66481	2.8e-07	Down	NA	GO:0003676//nucleic acid binding	NA	K12897//transformer-2 protein	RNA-binding (RRM/RBD/RNP motifs) family protein
Ciclev10022306m	1280	17.935	332.184	3.98708	2.46e-07	Up	NA	NA	NA	NA	Pleckstrin homology (PH) domain-containing protein
Ciclev10022337m	1027	8.6685	763.997	6.01247	0.00102619	Up	NA	GO:0005515//protein binding	NA	NA	BON association protein 2
Ciclev10022391m	1485	30.8019	217.754	2.69948	0.0341805	Up	NA	GO:0005515//protein binding	NA	NA	glutathione S-transferase zeta 1
Ciclev10022426m	816	131.967	1435.71	3.41201	0.0463703	Up	NA	NA	NA	NA	Calcium-binding EF-hand family protein
Ciclev10022449m	776	37.484	729.975	4.17109	0.00699073	Up	NA	GO:0005515//protein binding	NA	NA	BON association protein 2
Ciclev10022468m	943	229.932	0	-6.17983	0	Down	NA	NA	NA	NA	Remorin family protein
Ciclev10022509m	824	18.088	848.411	5.32103	0.00116921	Up	NA	GO:0050661//NADP binding;GO:0008883//glutamyl-tRNA reductase activity	GO:0033014//tetrapyrrole biosynthetic process;GO:0055114//oxidation-reduction process	NA
Ciclev10022688m	709	37.5012	496.024	3.61602	0.0372396	Up	NA	NA	NA	NA
Ciclev10022833m	3997	163.478	22.6098	-2.69031	0.000986005	Down	NA	NA	NA	NA	GRF1-interacting factor 3
Ciclev10022862m	1552	519.427	1952.38	1.90371	7.81e-06	Up	NA	NA	NA	NA	auxin-regulated gene involved in organ size
Ciclev10022863m	525	4.23556	379.474	5.68249	6.96e-06	Up	NA	NA	NA	NA
Ciclev10022894m	572	46.1726	827.592	4.07227	0.000887981	Up	NA	NA	NA	NA	Bifunctional inhibitor/lipid-transfer protein/seed storage 2S albumin superfamily protein
Ciclev10022915m	655	250.199	1051.24	2.05692	0.00446308	Up	GO:0005737//cytoplasm	NA	GO:0000045//autophagosome assembly	K08341//GABA(A) receptor-associated protein	Ubiquitin-like superfamily protein
Ciclev10022982m	676	231.29	580.929	1.3167	0.0246773	Up	NA	NA	NA	NA	RmlC-like cupins superfamily protein
Ciclev10023023m	493	1.43009	25.9286	2.64914	7.68e-05	Up	NA	NA	NA	NA
Ciclev10023076m	516	44.1941	2459.58	5.69896	0.00253224	Up	NA	NA	NA	NA
Ciclev10023163m	401	1.86644	1161.33	7.84003	1.9e-10	Up	NA	NA	NA	NA
Ciclev10023234m	536	22.7936	70.7602	1.50802	5.63e-05	Up	NA	NA	NA	K12456//anaphase-promoting complex subunit 13	bonsai
Ciclev10023266m	1692	11.7593	176.688	3.58657	0.012231	Up	GO:0016020//membrane	GO:0005215//transporter activity	GO:0006810//transport	K14638//solute carrier family 15 (peptide/histidine transporter), member 3/4	Major facilitator superfamily protein
Ciclev10023366m	324	0.380271	32.6923	3.31974	0.0370824	Up	NA	NA	NA	NA
Ciclev10023379m	405	109.444	42.1681	-1.31171	9.09e-06	Down	NA	GO:0046872//metal ion binding	GO:0030001//metal ion transport	NA	Heavy metal transport/detoxification superfamily protein
Ciclev10023505m	3033	57.868	230.82	1.93786	0.0168805	Up	NA	GO:0043531//ADP binding;GO:0005515//protein binding	GO:0007165//signal transduction	NA	target of AVRB operation1
Ciclev10023517m	1443	0.682811	617.082	7.31378	5.05e-08	Up	NA	GO:0005524//ATP binding	NA	K08900//mitochondrial chaperone BCS1	P-loop containing nucleoside triphosphate hydrolases superfamily protein
Ciclev10023546m	480	4.23183	439.269	5.89266	0.000877663	Up	NA	GO:0003700//DNA binding transcription factor activity	GO:0006355//regulation of transcription, DNA-templated	NA	Integrase-type DNA-binding superfamily protein
Ciclev10023583m	1101	0.289274	97.0258	4.83781	0.000577915	Up	NA	NA	NA	NA
Ciclev10023656m	483	0.289274	164.448	5.5799	0.00013684	Up	NA	GO:0003700//DNA binding transcription factor activity	GO:0006355//regulation of transcription, DNA-templated	NA	Integrase-type DNA-binding superfamily protein
Ciclev10024164m	555	10.567	44.3732	1.78774	0.0013306	Up	NA	NA	NA	K03152//4-methyl-5(b-hydroxyethyl)-thiazole monophosphate biosynthesis	Class I glutamine amidotransferase-like superfamily protein
Ciclev10024297m	3291	2.28163	31.3089	2.65075	0.00819129	Up	NA	GO:0043531//ADP binding;GO:0005515//protein binding	GO:0007165//signal transduction	NA	disease resistance protein (TIR-NBS-LRR class), putative
Ciclev10024414m	306	6.63701	51.9528	2.48521	4.88e-06	Up	NA	NA	NA	NA
Ciclev10024475m	339	54.8722	372.242	2.69234	0.0135963	Up	NA	NA	NA	K02183//calmodulin	Calcium-binding EF-hand family protein
Ciclev10024511m	3198	49.3982	225.725	2.12145	0.00875856	Up	NA	GO:0043531//ADP binding;GO:0005515//protein binding	GO:0007165//signal transduction	NA	disease resistance protein (TIR-NBS-LRR class), putative
Ciclev10024585m	696	23.5348	303.316	3.51838	0.00680593	Up	NA	GO:0005515//protein binding	NA	K00799//glutathione S-transferase [EC:2.5.1.18]	glutathione S-transferase tau 9
Ciclev10024616m	1149	21.8711	1.52904	-2.40245	0.0226187	Down	GO:0005694//chromosome	GO:0003677//DNA binding;GO:0005524//ATP binding;GO:0003824//catalytic activity	GO:0000737//DNA catabolic process, endonucleolytic;GO:0006259//DNA metabolic process	K10878//meiotic recombination protein SPO11	sporulation 11-2
Ciclev10024795m	3410	33.7481	1250.57	5.08403	0.00142996	Up	NA	GO:0046872//metal ion binding;GO:0000166//nucleotide binding;GO:0005516//calmodulin binding	NA	K01537//Ca2+-transporting ATPase [EC:3.6.3.8]	calcium ATPase 2
Ciclev10024824m	3453	285.516	0	-6.48832	0	Down	NA	NA	NA	NA
Ciclev10024914m	3503	163.151	17.7796	-2.98621	0.00108003	Down	NA	GO:0004222//metalloendopeptidase activity;GO:0005524//ATP binding	GO:0006508//proteolysis	NA	AAA-type ATPase family protein
Ciclev10024927m	2361	3.80271	107.44	3.97873	0.00789035	Up	NA	GO:0004674//protein serine/threonine kinase activity;GO:0004672//protein kinase activity	GO:0006468//protein phosphorylation	NA	lectin protein kinase family protein
Ciclev10024948m	3178	187.573	2.99436	-4.94116	1.06e-06	Down	GO:0016020//membrane	GO:0004970//ionotropic glutamate receptor activity	NA	NA	glutamate receptor 3.6
Ciclev10024967m	2725	180.728	0	-5.83785	0	Down	NA	GO:0008270//zinc ion binding	NA	NA	Histidine kinase-, DNA gyrase B-, and HSP9-like ATPase family protein
Ciclev10025012m	2201	0.669545	65.5473	4.14545	0.0466132	Up	NA	GO:0005524//ATP binding;GO:0004672//protein kinase activity;GO:0030247//polysaccharide binding	GO:0006468//protein phosphorylation	NA	Wall-associated kinase family protein
Ciclev10025024m	2593	165.474	3.82259	-4.58295	0.00179586	Down	NA	GO:0008270//zinc ion binding	NA	NA	Histidine kinase-, DNA gyrase B-, and HSP9-like ATPase family protein
Ciclev10025050m	2067	0.380271	47.6279	3.8215	0.0154157	Up	NA	GO:0005515//protein binding	NA	NA	receptor like protein 15
Ciclev10025158m	1878	3.77383	369.673	5.73735	1.83e-05	Up	NA	GO:0005524//ATP binding;GO:0004672//protein kinase activity	GO:0006468//protein phosphorylation	NA	receptor-like protein kinase 1
Ciclev10025210m	2094	0	306.959	6.59167	0	Up	NA	GO:0005524//ATP binding	NA	K08900//mitochondrial chaperone BCS1	cytochrome BC1 synthesis
Ciclev10025235m	1764	3.08498	1095.06	7.44545	7.78e-09	Up	NA	GO:0005507//copper ion binding;GO:0016491//oxidoreductase activity	GO:0055114//oxidation-reduction process	NA	Cupredoxin superfamily protein
Ciclev10025239m	2082	31.1822	113.913	1.7677	0.0170861	Up	NA	GO:0005515//protein binding	NA	NA	F-box/RNI-like superfamily protein
Ciclev10025252m	2705	11.3823	225.189	3.96772	0.0151206	Up	NA	NA	NA	NA	LETM1-like protein
Ciclev10025266m	2679	88.5494	325.499	1.84082	0.0411021	Up	NA	GO:0004672//protein kinase activity	GO:0006468//protein phosphorylation	NA	lectin protein kinase family protein
Ciclev10025406m	3293	1193.76	215.339	-2.45332	2.14e-05	Down	GO:0000159//protein phosphatase type 2A complex	NA	NA	K04354//serine/threonine-protein phosphatase 2A regulatory subunit B	Protein phosphatase 2A, regulatory subunit PR55
Ciclev10025429m	1642	6.23141	802.534	6.41427	1.93e-05	Up	NA	GO:0016705//oxidoreductase activity, acting on paired donors, with incorporation or reduction of molecular oxygen;GO:0020037//heme binding;GO:0005506//iron ion binding	GO:0055114//oxidation-reduction process	NA	cytochrome P45, family 83, subfamily B, polypeptide 1
Ciclev10025442m	2368	64.2086	10.8469	-2.26138	0.00521649	Down	NA	NA	NA	NA	N-acetyl-l-glutamate synthase 1
Ciclev10025602m	1812	275.291	0	-6.4363	0	Down	NA	GO:0005525//GTP binding	GO:0007264//small GTPase mediated signal transduction	NA	GTP binding
Ciclev10025658m	2308	396.89	0	-6.95897	0	Down	NA	GO:0036459//thiol-dependent ubiquitinyl hydrolase activity	GO:0016579//protein deubiquitination	K11851//ubiquitin carboxyl-terminal hydrolase 30 [EC:3.4.19.12]	ubiquitin-specific protease 27
Ciclev10025667m	1982	0	167.869	5.7333	0	Up	NA	NA	NA	NA	Ubiquitin-specific protease family C19-related protein
Ciclev10025718m	1660	17.935	102.361	2.3195	0.000947879	Up	NA	GO:0003676//nucleic acid binding	NA	K13201//nucleolysin TIA-1/TIAR	oligouridylate binding protein 1B
Ciclev10025746m	1870	66.8182	1446.7	4.37176	0.0193095	Up	NA	GO:0005515//protein binding	NA	NA	F-box family protein
Ciclev10025832m	2074	11.2817	241.752	4.0787	0.00329225	Up	NA	NA	NA	NA	RING/FYVE/PHD zinc finger superfamily protein
Ciclev10025919m	1690	1.52108	77.9607	4.09899	0	Up	NA	GO:0016491//oxidoreductase activity	NA	K11517//(S)-2-hydroxy-acid oxidase [EC:1.1.3.15]	Aldolase-type TIM barrel family protein
Ciclev10025990m	1740	8.38894	137.402	3.59897	0.0088174	Up	NA	NA	NA	NA
Ciclev10026001m	1271	4.93092	517.008	5.99673	6.33e-07	Up	NA	GO:0016491//oxidoreductase activity	GO:0055114//oxidation-reduction process	NA	2-oxoglutarate (2OG) and Fe(II)-dependent oxygenase superfamily protein
Ciclev10026004m	1613	0.289274	329.583	6.56898	1.25e-05	Up	NA	GO:0005524//ATP binding;GO:0004672//protein kinase activity	GO:0006468//protein phosphorylation	K14498//serine/threonine-protein kinase SRK2 [EC:2.7.11.1]	Protein kinase superfamily protein
Ciclev10026052m	1178	8.34919	168.648	3.89341	0.0255898	Up	NA	GO:0003700//DNA binding transcription factor activity	GO:0006355//regulation of transcription, DNA-templated	NA	Integrase-type DNA-binding superfamily protein
Ciclev10026122m	1965	36.0143	1991.91	5.66837	0.00375657	Up	NA	GO:0005515//protein binding	NA	K17302//coatomer subunit beta'	Coatomer, beta\' subunit
Ciclev10026293m	2590	0.289274	92.3846	4.76942	8.35e-05	Up	NA	NA	NA	NA	SEC-C motif-containing protein / OTU-like cysteine protease family protein
Ciclev10026306m	1483	438.626	0	-7.10212	0	Down	NA	GO:0016853//isomerase activity	GO:0005975//carbohydrate metabolic process	K01792//glucose-6-phosphate 1-epimerase [EC:5.1.3.15]	Galactose mutarotase-like superfamily protein
Ciclev10026415m	939	44.7336	769.911	4.01112	0.0175588	Up	NA	GO:0008270//zinc ion binding;GO:0016491//oxidoreductase activity	GO:0055114//oxidation-reduction process	K00083//cinnamyl-alcohol dehydrogenase [EC:1.1.1.195]	elicitor-activated gene 3-2
Ciclev10026501m	845	292.072	1439.07	2.28817	0.0149069	Up	NA	GO:0033743//peptide-methionine (R)-S-oxide reductase activity	GO:0055114//oxidation-reduction process	NA
Ciclev10026588m	1964	859.097	376.624	-1.18282	0.000375259	Down	GO:0005634//nucleus	GO:0004861//cyclin-dependent protein serine/threonine kinase inhibitor activity	GO:0007050//cell cycle arrest	NA	KIP-related protein 2
Ciclev10026613m	887	8.08338	77.189	2.83104	0.0284294	Up	NA	NA	NA	NA
Ciclev10026663m	1028	62.4126	9.11046	-2.41257	0.0412066	Down	NA	NA	NA	NA	Lactoylglutathione lyase / glyoxalase I family protein
Ciclev10026720m	2045	215.882	99.7586	-1.08929	4.96e-06	Down	GO:0016020//membrane	GO:0008233//peptidase activity	GO:0006465//signal peptide processing	K13280//signal peptidase, endoplasmic reticulum-type [EC:3.4.-.-]	Peptidase S24/S26A/S26B/S26C family protein
Ciclev10026733m	437	1.44335	90.0696	4.32345	6.21e-11	Up	NA	GO:0043565//sequence-specific DNA binding;GO:0003700//DNA binding transcription factor activity	GO:0006355//regulation of transcription, DNA-templated	NA	WRKY DNA-binding protein 51
Ciclev10026776m	866	53.5536	10.321	-2.06821	0.02176	Down	NA	NA	NA	NA	silencing defective 5
Ciclev10026848m	761	1.53737	74.598	4.03301	0.00381413	Up	NA	NA	NA	NA	RAD-like 1
Ciclev10026882m	443	7.2945	1176.68	6.81068	1.04e-08	Up	NA	NA	NA	NA
Ciclev10026967m	804	13.8938	104.22	2.65058	0.00491295	Up	NA	GO:0046983//protein dimerization activity	NA	NA	basic helix-loop-helix (bHLH) DNA-binding superfamily protein
Ciclev10027017m	597	8.74623	139.176	3.57331	0.00826822	Up	NA	NA	NA	NA
Ciclev10027040m	2346	18.5653	397.71	4.20218	0.00235269	Up	NA	GO:0005524//ATP binding;GO:0004672//protein kinase activity	GO:0006468//protein phosphorylation;GO:0048544//recognition of pollen	NA	receptor-like protein kinase 1
Ciclev10027391m	555	0.380271	74.953	4.44202	0.000775232	Up	NA	GO:0071949//FAD binding	NA	NA	FAD/NAD(P)-binding oxidoreductase family protein
Ciclev10027708m	4607	23.0191	281.006	3.43745	0.0304242	Up	NA	GO:0031683//G-protein beta/gamma-subunit complex binding;GO:0019001//guanyl nucleotide binding;GO:0004871//signal transducer activity;GO:0003924//GTPase activity	GO:0007186//G-protein coupled receptor signaling pathway	NA	extra-large G-protein 1
Ciclev10027739m	3563	274.741	1277.6	2.20413	0.0021871	Up	NA	GO:0003676//nucleic acid binding	NA	NA	RNA binding (RRM/RBD/RNP motifs) family protein
Ciclev10027767m	2814	71.5868	150.234	1.0366	9.65e-07	Up	GO:0016020//membrane	NA	GO:0055085//transmembrane transport	NA	mechanosensitive channel of small conductance-like 6
Ciclev10027774m	3102	50.226	880.728	4.04791	0.00150805	Up	NA	GO:0050664//oxidoreductase activity, acting on NAD(P)H, oxygen as acceptor;GO:0004601//peroxidase activity;GO:0016491//oxidoreductase activity	GO:0055114//oxidation-reduction process	K13447//respiratory burst oxidase [EC:1.6.3.- 1.11.1.-]	respiratory burst oxidase homologue D
Ciclev10027920m	3196	10.9924	204.839	3.87215	0.0121551	Up	GO:0032040//small-subunit processome	NA	GO:0006364//rRNA processing	NA	U3 ribonucleoprotein (Utp) family protein
Ciclev10027977m	2997	87.579	29.012	-1.4943	0.0389865	Down	GO:0016020//membrane	GO:0005215//transporter activity	GO:0006810//transport;GO:0055085//transmembrane transport	NA	nucleobase-ascorbate transporter 12
Ciclev10027996m	2713	0	126.67	5.33583	3.18e-11	Up	NA	NA	NA	NA	evolutionarily conserved C-terminal region 5
Ciclev10028014m	1924	23.1178	2139.68	6.3465	0.000660123	Up	NA	GO:0030246//carbohydrate binding;GO:0005524//ATP binding;GO:0004672//protein kinase activity	GO:0006468//protein phosphorylation	NA	Concanavalin A-like lectin protein kinase family protein
Ciclev10028028m	2316	139.188	415.765	1.5569	0.000649311	Up	NA	GO:0003755//peptidyl-prolyl cis-trans isomerase activity;GO:0005515//protein binding	GO:0006457//protein folding;GO:0000413//protein peptidyl-prolyl isomerization	K12736//peptidylprolyl isomerase domain and WD repeat-containing protein 1 [EC:5.2.1.8]	cyclophilin71
Ciclev10028113m	1807	315.48	130.373	-1.25438	0.000302656	Down	NA	NA	NA	K09840//9-cis-epoxycarotenoid dioxygenase [EC:1.13.11.51]	nine-cis-epoxycarotenoid dioxygenase 4
Ciclev10028149m	2116	392.288	133.429	-1.53326	0.00195629	Down	NA	NA	NA	NA	phosphatidate cytidylyltransferase family protein
Ciclev10028264m	1568	183.263	5.95684	-4.3455	0.000735964	Down	GO:0016020//membrane	GO:0015238//drug transmembrane transporter activity;GO:0015297//antiporter activity	GO:0055085//transmembrane transport;GO:0006855//drug transmembrane transport	K03327//multidrug resistance protein, MATE family	MATE efflux family protein
Ciclev10028265m	1647	6.05847	89.4844	3.32124	0.00835134	Up	NA	NA	NA	NA	Transmembrane amino acid transporter family protein
Ciclev10028306m	2270	0	175.477	5.79607	0	Up	NA	NA	NA	NA	indeterminate(ID)-domain 5
Ciclev10028509m	1692	166.836	0	-5.72456	0	Down	GO:0005789//endoplasmic reticulum membrane	NA	GO:0018279//protein N-linked glycosylation via asparagine	K12670//oligosaccharyltransferase complex subunit beta	dolichyl-diphosphooligosaccharide-protein glycosyltransferase 48kDa subunit family protein
Ciclev10028564m	1445	8.91586	830.057	6.10192	4.18e-07	Up	NA	GO:0004842//ubiquitin-protein transferase activity	GO:0016567//protein ubiquitination	NA	plant U-box 23
Ciclev10028603m	2451	16.7779	184.874	3.23379	9.19e-08	Up	NA	NA	NA	NA	SEC14 cytosolic factor family protein / phosphoglyceride transfer family protein
Ciclev10028636m	1241	93.735	34.2395	-1.37208	3.23e-05	Down	NA	GO:0008080//N-acetyltransferase activity	NA	NA	Acyl-CoA N-acyltransferases (NAT) superfamily protein
Ciclev10028658m	2052	211.881	518.065	1.27707	0.00137922	Up	NA	NA	NA	NA	Homeodomain-like superfamily protein
Ciclev10028788m	1540	932.786	115.633	-2.97738	3.17e-07	Down	NA	NA	NA	NA	DNAJ heat shock N-terminal domain-containing protein
Ciclev10028907m	1013	11.3334	563.107	5.28259	2.49e-05	Up	NA	GO:0005515//protein binding	NA	K10293//F-box protein 7	F-box family protein
Ciclev10028930m	1313	15.3344	129.174	2.83528	2.19e-06	Up	NA	GO:0003700//DNA binding transcription factor activity	GO:0006355//regulation of transcription, DNA-templated	NA	redox responsive transcription factor 1
Ciclev10029032m	1639	115.62	1369.58	3.53007	0.0461013	Up	NA	GO:0003677//DNA binding	GO:0006355//regulation of transcription, DNA-templated	NA	NAC domain containing protein 9
Ciclev10029100m	3096	0	269.824	6.4077	0	Up	NA	GO:0003676//nucleic acid binding	NA	K12891//splicing factor, arginine/serine-rich 2	ortholog of human splicing factor SC35
Ciclev10029131m	1567	0	315.869	6.63253	0	Up	NA	GO:0003677//DNA binding	GO:0006355//regulation of transcription, DNA-templated	NA	NAC domain containing protein 61
Ciclev10029160m	1886	203.194	525.444	1.35683	0.000570891	Up	NA	GO:0003676//nucleic acid binding	NA	K12881//THO complex subunit 4	RNA-binding (RRM/RBD/RNP motifs) family protein
Ciclev10029214m	736	7.81039	159.774	3.88575	0.0219213	Up	NA	NA	NA	NA	Late embryogenesis abundant (LEA) hydroxyproline-rich glycoprotein family
Ciclev10029327m	864	9.73948	1948.37	7.23494	7.67e-08	Up	NA	GO:0008061//chitin binding	GO:0050832//defense response to fungus;GO:0042742//defense response to bacterium	NA	pathogenesis-related 4
Ciclev10029328m	761	25.0871	3303.86	6.86845	7.1e-07	Up	NA	GO:0008061//chitin binding	GO:0050832//defense response to fungus;GO:0042742//defense response to bacterium	NA	pathogenesis-related 4
Ciclev10029355m	1692	205.193	40.8945	-2.24022	0.00456015	Down	GO:0005622//intracellular	GO:0008270//zinc ion binding	NA	NA	B-box type zinc finger family protein
Ciclev10029436m	1365	0	141.085	5.48767	8.98e-11	Up	NA	GO:0020037//heme binding;GO:0004601//peroxidase activity	GO:0006979//response to oxidative stress;GO:0055114//oxidation-reduction process	K00434//L-ascorbate peroxidase [EC:1.11.1.11]	ascorbate peroxidase 3
Ciclev10029451m	1037	158.826	3204.23	4.30698	0.0291632	Up	NA	GO:0020037//heme binding;GO:0019825//oxygen binding	NA	NA	hemoglobin 1
Ciclev10029459m	480	118.404	2.45282	-4.42318	0.0191448	Down	NA	NA	NA	NA	basic pathogenesis-related protein 1
Ciclev10029464m	856	125.349	5433.16	5.40207	0.0064332	Up	NA	NA	NA	NA	C2H2-type zinc finger family protein
Ciclev10029560m	408	60.7044	141.305	1.17693	0.0249851	Up	NA	NA	NA	NA
Ciclev10029588m	871	1.73564	61.9268	3.71762	0.0323812	Up	GO:0016021//integral component of membrane	GO:0005375//copper ion transmembrane transporter activity	GO:0035434//copper ion transmembrane transport	K14686//solute carrier family 31 (copper transporter), member 1	Ctr copper transporter family
Ciclev10029685m	565	1349.57	519.518	-1.37179	8.64e-05	Down	NA	NA	GO:0009733//response to auxin	K14488//SAUR family protein	SAUR-like auxin-responsive protein family
Ciclev10029691m	858	159.928	583.738	1.8471	0.0219436	Up	NA	NA	NA	NA
Ciclev10029790m	828	0.289274	89.4021	4.72369	0.012601	Up	NA	NA	NA	K01674//carbonic anhydrase [EC:4.2.1.1]	alpha carbonic anhydrase 7
Ciclev10029876m	885	73.1768	14.884	-2.07744	0.0039738	Down	NA	GO:0008171//O-methyltransferase activity	NA	NA	O-methyltransferase family protein
Ciclev10029906m	1302	4.18298	284.065	5.27899	3.44e-05	Up	NA	GO:0005515//protein binding	NA	NA	disease resistance family protein / LRR family protein
Ciclev10029981m	1362	4.7031	35.2264	2.27929	0.00189473	Up	NA	NA	NA	NA	Leucine-rich repeat (LRR) family protein
Ciclev10030012m	1005	57.7213	124.968	1.07281	0.0155336	Up	GO:0016020//membrane	GO:0046873//metal ion transmembrane transporter activity	GO:0055085//transmembrane transport;GO:0030001//metal ion transport	K14709//solute carrier family 39 (zinc transporter), member 1/2/3	ZRT/IRT-like protein 2
Ciclev10030027m	1227	0.380271	186.873	5.72403	8.81e-06	Up	NA	NA	GO:0006629//lipid metabolic process	NA	phospholipase A 2A
Ciclev10030065m	846	0	426.315	7.06135	0	Up	NA	GO:0030246//carbohydrate binding	NA	NA	Concanavalin A-like lectin protein kinase family protein
Ciclev10030145m	1047	32.3115	5.39972	-2.04389	0.0360936	Down	NA	NA	NA	NA	ATP binding;nucleic acid binding;helicases
Ciclev10030159m	1182	3.65515	2805.55	8.67517	7.5e-12	Up	NA	NA	NA	NA	F-box family protein with a domain of unknown function (DUF295)
Ciclev10030163m	522	1.1571	37.6031	3.22252	4.8e-08	Up	NA	NA	NA	NA
Ciclev10030339m	348	58.245	121.805	1.02442	0.00400679	Up	NA	NA	NA	NA	NAD(P)-linked oxidoreductase superfamily protein
Ciclev10030403m	1101	11.639	260.618	4.15061	0.00242766	Up	NA	NA	NA	NA	Protein of unknown function (DUF677)
Ciclev10030408m	687	7.83626	446.717	5.3473	1.95e-05	Up	NA	GO:0005515//protein binding	NA	K00799//glutathione S-transferase [EC:2.5.1.18]	glutathione S-transferase tau 7
Ciclev10030485m	5363	370.631	1042.55	1.48404	0.000753627	Up	NA	NA	NA	K17592//sacsin	DNA binding;ATP binding
Ciclev10030487m	5145	11.4928	81.6456	2.52843	0.0479932	Up	NA	NA	NA	K17592//sacsin	DNA binding;ATP binding
Ciclev10030494m	5409	574.288	0	-7.48842	0	Down	NA	GO:0005515//protein binding	NA	NA	GYF domain-containing protein
Ciclev10030525m	4852	8.96749	248.851	4.3708	0.0273536	Up	NA	NA	NA	NA	Tudor/PWWP/MBT superfamily protein
Ciclev10030545m	4105	240.357	792.526	1.70795	0.000120535	Up	NA	GO:0043531//ADP binding;GO:0005515//protein binding	NA	NA	NB-ARC domain-containing disease resistance protein
Ciclev10030768m	2784	168.295	0	-5.73688	0	Down	NA	NA	NA	NA	maternal effect embryo arrest 12
Ciclev10030801m	3410	158.834	33.02	-2.16095	0.00633607	Down	NA	GO:0004672//protein kinase activity	GO:0006468//protein phosphorylation	K14510//serine/threonine-protein kinase CTR1 [EC:2.7.11.1]	Protein kinase superfamily protein
Ciclev10030852m	2922	316.904	0	-6.6372	0	Down	NA	GO:0046872//metal ion binding;GO:0003676//nucleic acid binding	NA	NA	Zinc finger (CCCH-type) family protein / RNA recognition motif (RRM)-containing protein
Ciclev10031027m	2422	349.817	27.1404	-3.53973	0.031865	Down	NA	GO:0005515//protein binding;GO:0004672//protein kinase activity	GO:0006468//protein phosphorylation	NA	Leucine-rich repeat protein kinase family protein
Ciclev10031047m	2279	2402.44	426.932	-2.48352	0.0108233	Down	NA	NA	NA	K03456//serine/threonine-protein phosphatase 2A regulatory subunit A	protein phosphatase 2A subunit A2
Ciclev10031099m	1922	27.0585	1490.65	5.6248	3.54e-06	Up	NA	GO:0016705//oxidoreductase activity, acting on paired donors, with incorporation or reduction of molecular oxygen;GO:0020037//heme binding;GO:0005506//iron ion binding	GO:0055114//oxidation-reduction process	K12153//phenylalanine N-monooxygenase [EC:1.14.13.124]	cytochrome p45 79a2
Ciclev10031162m	1632	21.8957	236.484	3.2548	0.0239329	Up	NA	GO:0043565//sequence-specific DNA binding;GO:0003700//DNA binding transcription factor activity	GO:0006355//regulation of transcription, DNA-templated	NA	WRKY DNA-binding protein 72
Ciclev10031174m	2265	17.935	1308.34	5.95441	3.99e-05	Up	NA	GO:0004553//hydrolase activity, hydrolyzing O-glycosyl compounds	GO:0005975//carbohydrate metabolic process	K12373//hexosaminidase [EC:3.2.1.52]	beta-hexosaminidase 1
Ciclev10031201m	2130	530.169	1641.29	1.6244	0	Up	NA	GO:0016758//transferase activity, transferring hexosyl groups	GO:0008152//metabolic process	K11820//N-hydroxythioamide S-beta-glucosyltransferase [EC:2.4.1.195]	UDP-glucosyl transferase 74B1
Ciclev10031269m	1800	5.70406	180.762	4.36633	0.00858998	Up	NA	GO:0016705//oxidoreductase activity, acting on paired donors, with incorporation or reduction of molecular oxygen;GO:0020037//heme binding;GO:0005506//iron ion binding	GO:0055114//oxidation-reduction process	NA	cytochrome P45, family 71, subfamily B, polypeptide 35
Ciclev10031307m	1512	0.578548	198.011	5.72875	7.61e-05	Up	NA	GO:0016705//oxidoreductase activity, acting on paired donors, with incorporation or reduction of molecular oxygen;GO:0020037//heme binding;GO:0005506//iron ion binding	GO:0055114//oxidation-reduction process	K12153//phenylalanine N-monooxygenase [EC:1.14.13.124]	cytochrome p45 79a2
Ciclev10031309m	1527	10.1607	781.712	5.87477	1.67e-06	Up	NA	GO:0016705//oxidoreductase activity, acting on paired donors, with incorporation or reduction of molecular oxygen;GO:0020037//heme binding;GO:0005506//iron ion binding	GO:0055114//oxidation-reduction process	K12153//phenylalanine N-monooxygenase [EC:1.14.13.124]	cytochrome p45 79a2
Ciclev10031327m	1673	202.06	11.967	-3.75703	0.0412982	Down	NA	GO:0004185//serine-type carboxypeptidase activity	GO:0006508//proteolysis	K16297//serine carboxypeptidase-like clade II [EC:3.4.16.-]	serine carboxypeptidase-like 4
Ciclev10031393m	2904	822.515	354.578	-1.20654	0.012437	Down	GO:0005634//nucleus	GO:0003677//DNA binding	NA	NA	squamosa promoter binding protein-like 2
Ciclev10031427m	1787	24.0519	142.338	2.41628	0.0429804	Up	NA	NA	NA	NA	Ankyrin repeat family protein
Ciclev10031447m	1671	917.436	2322.5	1.33694	0.00297525	Up	NA	NA	GO:0006952//defense response	NA	ortholog of sugar beet HS1 PRO-1 2
Ciclev10031520m	1353	9.01687	4097.95	8.38913	1.45e-11	Up	NA	GO:0005524//ATP binding	NA	K08900//mitochondrial chaperone BCS1	P-loop containing nucleoside triphosphate hydrolases superfamily protein
Ciclev10031528m	1472	3.28628	4023.58	9.27447	1.34e-06	Up	NA	GO:0005524//ATP binding	NA	K08900//mitochondrial chaperone BCS1	P-loop containing nucleoside triphosphate hydrolases superfamily protein
Ciclev10031570m	1514	1141.07	492.498	-1.20688	8.54e-09	Down	NA	NA	NA	NA	Transmembrane amino acid transporter family protein
Ciclev10031603m	1914	162.919	6.75589	-4.05835	0.0312346	Down	NA	NA	NA	NA	Exostosin family protein
Ciclev10031610m	1773	281.497	6.1929	-4.91934	0.00924349	Down	NA	GO:0016616//oxidoreductase activity, acting on the CH-OH group of donors, NAD or NADP as acceptor;GO:0016615//malate dehydrogenase activity;GO:0016491//oxidoreductase activity	GO:0055114//oxidation-reduction process;GO:0006108//malate metabolic process	K00051//malate dehydrogenase (NADP+) [EC:1.1.1.82]	lactate/malate dehydrogenase family protein
Ciclev10031625m	1659	75.88	3153.76	5.3188	0.00367353	Up	NA	GO:0005524//ATP binding;GO:0004672//protein kinase activity	GO:0006468//protein phosphorylation	NA	AGC (cAMP-dependent, cGMP-dependent and protein kinase C) kinase family protein
Ciclev10031707m	1362	614.266	58.4452	-3.32396	4.15e-07	Down	NA	NA	NA	NA
Ciclev10031737m	1197	0	456.173	7.1583	0	Up	NA	NA	NA	NA	Protein of unknown function (DUF1262)
Ciclev10031776m	2634	4.18298	162.716	4.48712	0.000761439	Up	GO:0005634//nucleus	GO:0003677//DNA binding	NA	NA	squamosa promoter binding protein-like 2
Ciclev10031846m	1647	1658.02	7347.36	2.1456	0.000468164	Up	NA	GO:0003677//DNA binding;GO:0003700//DNA binding transcription factor activity	GO:0006355//regulation of transcription, DNA-templated	K09287//RAV-like factor	related to ABI3/VP1 2
Ciclev10031895m	1518	20.8837	1267.29	5.72025	9.1e-07	Up	NA	NA	NA	K15102//solute carrier family 25 (mitochondrial phosphate transporter), member 3	phosphate transporter 3;1
Ciclev10031921m	2298	10.4139	67.4324	2.37389	0.00875315	Up	NA	GO:0003676//nucleic acid binding	NA	K13161//heterogeneous nuclear ribonucleoprotein R	RNA-binding (RRM/RBD/RNP motifs) family protein
Ciclev10031977m	3583	116.256	0	-5.21525	2.47e-05	Down	NA	NA	NA	NA	PAS/LOV protein B
Ciclev10032045m	1531	155.487	2.53346	-4.78676	0.000948486	Down	NA	NA	NA	NA
Ciclev10032061m	1492	53.3174	736.04	3.7089	0.00285663	Up	NA	GO:0008418//protein-N-terminal asparagine amidohydrolase activity	NA	NA	protein N-terminal asparagine amidohydrolase family protein
Ciclev10032076m	1305	186.98	46.5337	-1.93473	3e-12	Down	NA	GO:0043565//sequence-specific DNA binding;GO:0003700//DNA binding transcription factor activity	GO:0006355//regulation of transcription, DNA-templated	NA	Basic-leucine zipper (bZIP) transcription factor family protein
Ciclev10032146m	1809	756.661	340.393	-1.145	0.0442313	Down	NA	NA	NA	NA	PAS/LOV protein B
Ciclev10032147m	3121	8.74623	91.2513	2.98133	0.0148844	Up	NA	NA	NA	NA	Major facilitator superfamily protein
Ciclev10032153m	1741	106.435	1.68897	-4.48252	0.00145657	Down	NA	NA	NA	NA	2-oxoglutarate (2OG) and Fe(II)-dependent oxygenase superfamily protein
Ciclev10032192m	1157	1006.11	4036.85	2.00099	0.0494414	Up	NA	GO:0043565//sequence-specific DNA binding;GO:0003700//DNA binding transcription factor activity	GO:0006355//regulation of transcription, DNA-templated	NA	WRKY DNA-binding protein 7
Ciclev10032223m	937	56.0816	2.45282	-3.38685	0.0255966	Down	NA	GO:0016888//endodeoxyribonuclease activity, producing 5'-phosphomonoesters	NA	K03424//TatD DNase family protein [EC:3.1.21.-]	TatD related DNase
Ciclev10032255m	1918	118.339	24.4646	-2.13467	0.000628705	Down	NA	NA	NA	NA	Phosphoribosyltransferase family protein
Ciclev10032319m	1588	0	281.39	6.46755	0	Up	GO:0016020//membrane	NA	NA	NA	SPFH/Band 7/PHB domain-containing membrane-associated protein family
Ciclev10032449m	3714	43.2637	350.889	2.9295	0.00637001	Up	NA	NA	NA	NA	PAS/LOV protein B
Ciclev10032524m	1280	13516.7	2924.37	-2.2073	0.00607224	Down	NA	NA	NA	NA	expansin A8
Ciclev10032527m	1031	1030.56	283.597	-1.84973	0.0211882	Down	NA	NA	NA	NA	Protein of unknown function (DUF1635)
Ciclev10032586m	2214	1.90135	78.0187	3.98862	0.000702474	Up	GO:0005783//endoplasmic reticulum;GO:0016021//integral component of membrane	NA	NA	NA	LAG1 longevity assurance homolog 3
Ciclev10032642m	1326	481.729	1005.61	1.05678	0.000210715	Up	NA	NA	NA	NA
Ciclev10032647m	1264	97.3494	963.147	3.26443	0.00010022	Up	NA	NA	NA	K15456//protein KTI12	calmodulin binding;purine nucleotide binding
Ciclev10032711m	4087	261.274	29.5834	-3.01147	5.1e-06	Down	NA	GO:0003755//peptidyl-prolyl cis-trans isomerase activity	GO:0006457//protein folding;GO:0000413//protein peptidyl-prolyl isomerization	NA	Cyclophilin-like peptidyl-prolyl cis-trans isomerase family protein
Ciclev10032827m	576	0.289274	370.022	6.73442	7.47e-07	Up	NA	NA	NA	NA	similar to RCD one 2
Ciclev10032858m	1331	90.342	203.169	1.14141	0.0255916	Up	NA	NA	NA	K13464//jasmonate ZIM domain-containing protein	jasmonate-zim-domain protein 1
Ciclev10032889m	834	89.2789	4373.51	5.56434	0.00437444	Up	NA	NA	NA	NA	C2H2 and C2HC zinc fingers superfamily protein
Ciclev10032899m	696	13.5729	406.657	4.6096	0.000120484	Up	NA	NA	NA	NA	C2H2-type zinc finger family protein
Ciclev10032922m	507	0.760542	223.646	5.83415	0.00143793	Up	NA	NA	NA	NA	C2H2-type zinc finger family protein
Ciclev10032993m	1135	148.93	356.308	1.24063	0.00295483	Up	NA	NA	NA	K10575//ubiquitin-conjugating enzyme E2 G1 [EC:2.3.2.23]	ubiquitin-conjugating enzyme 14
Ciclev10033005m	571	4.64165	136.704	4.15436	0.00272774	Up	NA	NA	NA	NA	Cysteine/Histidine-rich C1 domain family protein
Ciclev10033073m	796	0.682811	364.265	6.55849	1.04e-06	Up	NA	NA	NA	NA	NIM1-interacting 2
Ciclev10033100m	675	23.6957	2913.54	6.75999	0.000106813	Up	NA	NA	NA	NA
Ciclev10033174m	716	1180.16	2405.84	1.02556	2.61e-08	Up	NA	NA	NA	NA	chaperone protein dnaJ-related
Ciclev10033182m	307	379.541	56.8975	-2.67067	1.55e-11	Down	NA	GO:0046983//protein dimerization activity	NA	NA	basic helix-loop-helix (bHLH) DNA-binding superfamily protein
Ciclev10033238m	646	192.775	86.2299	-1.1317	0.00140472	Down	NA	GO:0046872//metal ion binding	GO:0030001//metal ion transport	NA	Heavy metal transport/detoxification superfamily protein
Ciclev10033269m	371	2.03517	925.02	7.46571	1.19e-05	Up	NA	NA	NA	NA
Ciclev10033278m	554	1826.47	736.464	-1.30662	0.0450084	Down	NA	NA	NA	NA
Ciclev10033282m	1147	41.3554	108.901	1.33082	0.0307298	Up	NA	NA	NA	NA
Ciclev10033287m	503	1215.18	282.059	-2.09456	3.71e-06	Down	NA	NA	NA	NA
Ciclev10033308m	726	64.7631	7.31101	-2.69099	4.89e-06	Down	NA	NA	GO:0006950//response to stress	NA	Adenine nucleotide alpha hydrolases-like superfamily protein
Ciclev10033488m	1188	7.22515	84.01	3.06248	0.0133712	Up	NA	NA	NA	NA	methyl esterase 13
Ciclev10033661m	1101	150.517	43.1601	-1.72898	1.24e-05	Down	NA	GO:0016866//intramolecular transferase activity	GO:0030244//cellulose biosynthetic process	K13379//reversibly glycosylated polypeptide / UDP-arabinopyranose mutase [EC:2.4.1.- 5.4.99.30]	reversibly glycosylated polypeptide 2
Ciclev10033677m	1560	0.380271	175.669	5.63639	0.000272785	Up	NA	NA	NA	NA	DNA-binding HORMA family protein
Ciclev10033700m	603	6.07475	251.456	4.7767	0.00328483	Up	NA	NA	NA	NA	Cysteine/Histidine-rich C1 domain family protein
Ciclev10033757m	531	0.30254	340.724	6.61103	3.32e-05	Up	NA	NA	NA	NA	Cysteine/Histidine-rich C1 domain family protein
Ciclev10033897m	1305	0.760542	45.5495	3.61627	0.0121995	Up	NA	NA	NA	NA
Ciclev10033991m	982	26.9903	1575.71	5.70795	1.63e-06	Up	GO:0005737//cytoplasm	GO:0017089//glycolipid transporter activity;GO:0051861//glycolipid binding	GO:0046836//glycolipid transport	NA	Glycolipid transfer protein (GLTP) family protein
Ciclev10033996m	1044	402.501	163.189	-1.28578	0.000552642	Down	NA	NA	NA	NA

## Sheet: S4
Table S4. Differentially expressed genes in comparison between CaLas-infected psyllid and no psyllid treatments at 1 dpi.
GeneID	Length	No_psyllid_in_D1-Expression	CaLas-infected_psyllid_in_D1-Expression	log2FoldChange(Infected_psyllid_in_D1/No_psyllid_in_D1)	PPEE	Up/-Down-Regulation(Infected_psyllid_in_D1/No_psyllid_in_D1)	Cellular Component	Molecular Function	Biological Process	Kegg Orthology	arabi-defline
Ciclev10008668m	2157	51.9498	518.829	3.25255	0.0368144	Up	NA	GO:0004672//protein kinase activity	GO:0006468//protein phosphorylation	NA	calmodulin-binding receptor-like cytoplasmic kinase 3
Ciclev10011508m	1676	213.77	52.5139	-1.96949	0.00575815	Down	GO:0016020//membrane	GO:0016757//transferase activity, transferring glycosyl groups	NA	NA	Protein of unknown function (DUF64)
Ciclev10012348m	1874	152.688	46.1475	-1.66788	0.0373173	Down	NA	GO:0005524//ATP binding;GO:0004672//protein kinase activity	GO:0006468//protein phosphorylation	K02206//cyclin-dependent kinase 2 [EC:2.7.11.22]	cell division control 2
Ciclev10005436m	1711	274.321	62.4599	-2.08657	0.000644899	Down	NA	NA	NA	K01922//phosphopantothenate-cysteine ligase [EC:6.3.2.5]	4-phospho-panto-thenoylcysteine synthetase
Ciclev10007488m	2779	41.8137	672.755	3.9211	0.00556692	Up	NA	GO:0016157//sucrose synthase activity	GO:0005985//sucrose metabolic process	K00695//sucrose synthase [EC:2.4.1.13]	sucrose synthase 4
Ciclev10008938m	2219	170.262	53.9522	-1.60887	1.97e-05	Down	NA	GO:0003676//nucleic acid binding	NA	NA	RNA-binding (RRM/RBD/RNP motifs) family protein
Ciclev10009267m	1379	559.78	146.48	-1.91417	2.39e-07	Down	NA	GO:0003824//catalytic activity;GO:0004722//protein serine/threonine phosphatase activity	GO:0006470//protein dephosphorylation	NA	Protein phosphatase 2C family protein
Ciclev10009957m	564	184.086	621.199	1.73949	0	Up	NA	NA	NA	NA	Calcium-binding EF-hand family protein
Ciclev10012412m	1332	456.961	0	-7.36915	0	Down	NA	NA	NA	NA	transcription factor IIIA
Ciclev10016344m	1784	268.528	83.4104	-1.65432	0.00996711	Down	NA	NA	NA	K02493//release factor glutamine methyltransferase [EC:2.1.1.297]	S-adenosyl-L-methionine-dependent methyltransferases superfamily protein
Ciclev10019095m	2536	132.276	344.664	1.36322	0.00863238	Up	NA	GO:0005524//ATP binding;GO:0051082//unfolded protein binding	GO:0006457//protein folding;GO:0006950//response to stress	K04079//molecular chaperone HtpG	heat shock protein 9.1
Ciclev10020125m	1684	374.703	156.79	-1.24222	1.35e-05	Down	NA	NA	NA	NA	C2H2-like zinc finger protein
Ciclev10021424m	2017	623.493	1380.25	1.14297	0.000274615	Up	NA	NA	NA	K01358//ATP-dependent Clp protease, protease subunit [EC:3.4.21.92]	CLP protease R subunit 4
Ciclev10022189m	920	0.57623	22.5664	2.91655	0.0111639	Up	NA	NA	GO:0007034//vacuolar transport	K12192//charged multivesicular body protein 2B	vacuolar protein sorting-associated protein 2.3
Ciclev10027954m	2471	217.279	8.02727	-4.34771	8.38e-08	Down	GO:0016020//membrane	GO:0005524//ATP binding;GO:0016887//ATPase activity	NA	NA	white-brown complex homolog protein 11
Ciclev10031513m	2445	173.739	46.0127	-1.85507	0.00333767	Down	NA	GO:0000287//magnesium ion binding;GO:0030955//potassium ion binding;GO:0004743//pyruvate kinase activity	GO:0006096//glycolytic process	NA	plastidial pyruvate kinase 3
Ciclev10000044m	6413	0	400.078	7.1786	0	Up	NA	GO:0005515//protein binding	NA	NA	SET domain protein 25
Ciclev10000048m	4407	153.752	73.6784	-1.0337	0.0054813	Down	NA	NA	NA	NA	Insulinase (Peptidase family M16) family protein
Ciclev10000050m	4423	732.877	224.927	-1.69185	1.6e-14	Down	NA	NA	NA	NA	Insulinase (Peptidase family M16) family protein
Ciclev10000076m	3907	649.627	64.0025	-3.28821	0.0478438	Down	GO:0017053//transcriptional repressor complex	NA	GO:0006351//transcription, DNA-templated;GO:0007049//cell cycle	NA	DNA binding
Ciclev10000137m	3455	2.47581	56.5749	3.49717	0.0456686	Up	NA	GO:0003677//DNA binding;GO:0005524//ATP binding;GO:0016787//hydrolase activity	NA	NA	chromatin remodeling 24
Ciclev10000196m	3620	76.7501	613.617	2.95428	3.11e-09	Up	NA	GO:0005515//protein binding	NA	NA	Ubiquitin-like superfamily protein
Ciclev10000211m	3601	0	113.971	5.39177	3.32e-08	Up	GO:0005634//nucleus	NA	GO:0006357//regulation of transcription from RNA polymerase II promoter;GO:0006351//transcription, DNA-templated;GO:0051726//regulation of cell cycle;GO:0007049//cell cycle	NA	retinoblastoma-related 1
Ciclev10000222m	3235	1100.32	381.696	-1.5206	0.0290327	Down	GO:0000145//exocyst	NA	GO:0006893//Golgi to plasma membrane transport	NA	exocyst complex component sec5
Ciclev10000230m	2865	368.401	1484.2	2.00219	0.00894422	Up	NA	NA	NA	NA	exocyst complex component sec3A
Ciclev10000242m	3619	19.3921	176.673	3.01674	1.09e-08	Up	NA	GO:0004672//protein kinase activity	GO:0006468//protein phosphorylation	NA	Protein kinase superfamily protein
Ciclev10000253m	3074	443.212	7.37771	-5.45625	3.45e-05	Down	NA	GO:0031683//G-protein beta/gamma-subunit complex binding;GO:0019001//guanyl nucleotide binding;GO:0004871//signal transducer activity;GO:0003924//GTPase activity	GO:0007186//G-protein coupled receptor signaling pathway	NA	extra-large GTP-binding protein 3
Ciclev10000288m	3084	7155.31	3561.13	-1.00611	0.0120701	Down	NA	NA	NA	NA	cellulose synthase A9
Ciclev10000292m	3744	184.697	11.8269	-3.68191	0.0066254	Down	GO:0000922//spindle pole;GO:0005815//microtubule organizing center	NA	GO:0000226//microtubule cytoskeleton organization	K16572//gamma-tubulin complex component 5	Spc97 / Spc98 family of spindle pole body (SBP) component
Ciclev10000337m	2370	7.59183	78.8808	2.97687	0.0361525	Up	NA	GO:0003723//RNA binding	NA	NA	pumilio 7
Ciclev10000357m	2827	2343.32	773.289	-1.59601	0	Down	NA	NA	NA	NA	exocyst complex component sec3A
Ciclev10000378m	3137	5.70266	41.7785	2.39299	9.58e-05	Up	NA	GO:0016747//transferase activity, transferring acyl groups other than amino-acyl groups	NA	NA	Esterase/lipase/thioesterase family protein
Ciclev10000411m	2190	306.673	135.259	-1.16464	1.66e-13	Down	NA	GO:0004252//serine-type endopeptidase activity	GO:0006508//proteolysis	NA	Subtilisin-like serine endopeptidase family protein
Ciclev10000470m	2334	33.6675	128.205	1.84549	0	Up	NA	GO:0003723//RNA binding	NA	K13162//poly(rC)-binding protein 2/3/4	RNA-binding KH domain-containing protein
Ciclev10000497m	2613	218.848	12.9988	-3.81201	0.0323391	Down	GO:0016020//membrane	GO:0005216//ion channel activity	GO:0055085//transmembrane transport;GO:0006811//ion transport	NA	potassium transport 2/3
Ciclev10000513m	2398	0	629.13	7.82804	0	Up	NA	GO:0005524//ATP binding;GO:0005515//protein binding;GO:0004672//protein kinase activity	GO:0006468//protein phosphorylation	NA	Leucine-rich repeat protein kinase family protein
Ciclev10000526m	2611	622.53	1328.74	1.09042	8.62e-08	Up	GO:0016020//membrane;GO:0016021//integral component of membrane;GO:0005886//plasma membrane	GO:0015116//sulfate transmembrane transporter activity;GO:0008271//secondary active sulfate transmembrane transporter activity	GO:0055085//transmembrane transport;GO:0008272//sulfate transport	K17470//sulfate transporter 1, high-affinity	sulfate transporter 1;3
Ciclev10000548m	3267	0.864345	37.945	3.48187	0.0211305	Up	NA	GO:0005524//ATP binding;GO:0004672//protein kinase activity	GO:0006468//protein phosphorylation	NA	mitogen-activated protein kinase kinase kinase 5
Ciclev10000560m	2580	1268.05	311.97	-2.01349	0.000208699	Down	GO:0016020//membrane	GO:0005247//voltage-gated chloride channel activity	GO:0055085//transmembrane transport;GO:0006821//chloride transport	K05016//chloride channel 7	chloride channel C
Ciclev10000561m	2738	9.21968	182.579	3.94916	0.017213	Up	GO:0016020//membrane	GO:0005247//voltage-gated chloride channel activity	GO:0055085//transmembrane transport;GO:0006821//chloride transport	K05016//chloride channel 7	chloride channel C
Ciclev10000602m	2026	832.756	5094.29	2.60889	0.0333229	Up	NA	NA	NA	NA	Prefoldin chaperone subunit family protein
Ciclev10000688m	1746	223.416	38.5603	-2.45193	0	Down	NA	NA	NA	NA	chloroplastic NIFS-like cysteine desulfurase
Ciclev10000723m	1927	132.587	315.439	1.23314	0.0179986	Up	NA	GO:0016831//carboxy-lyase activity;GO:0030170//pyridoxal phosphate binding	GO:0019752//carboxylic acid metabolic process	K01592//tyrosine decarboxylase [EC:4.1.1.25]	Pyridoxal phosphate (PLP)-dependent transferases superfamily protein
Ciclev10000762m	2351	2317.36	860.846	-1.42574	0.00536035	Down	NA	GO:0016705//oxidoreductase activity, acting on paired donors, with incorporation or reduction of molecular oxygen;GO:0020037//heme binding;GO:0005506//iron ion binding	GO:0055114//oxidation-reduction process	NA	cytochrome P45, family 72, subfamily A, polypeptide 9
Ciclev10000787m	2957	70.2891	251.806	1.80081	4.39e-07	Up	NA	GO:0004871//signal transducer activity	GO:0009638//phototropism	NA	Phototropic-responsive NPH3 family protein
Ciclev10000888m	6070	415.27	15.0511	-4.55114	0.0120308	Down	NA	GO:0003824//catalytic activity;GO:0051536//iron-sulfur cluster binding	NA	NA	Methylthiotransferase
Ciclev10000904m	1923	0	259.459	6.55921	0	Up	NA	GO:0016491//oxidoreductase activity	GO:0055114//oxidation-reduction process	K17872//NADH:ubiquinone reductase (non-electrogenic) [EC:1.6.5.9]	NAD(P)H dehydrogenase C1
Ciclev10001012m	3986	134.831	33.6517	-1.91731	6.13e-08	Down	NA	GO:0004555//alpha,alpha-trehalase activity	GO:0005991//trehalose metabolic process	K01194//alpha,alpha-trehalase [EC:3.2.1.28]	trehalase 1
Ciclev10001026m	1845	124.268	9.83695	-3.33185	0.0301933	Down	NA	GO:0005515//protein binding	NA	NA	Galactose oxidase/kelch repeat superfamily protein
Ciclev10001036m	2695	114.839	0	-5.40245	1.17e-13	Down	NA	NA	NA	NA
Ciclev10001041m	2161	0.27509	18.6837	2.81226	0.000989621	Up	NA	GO:0016491//oxidoreductase activity	GO:0055114//oxidation-reduction process	NA	NAD(P)H dehydrogenase C1
Ciclev10001047m	1882	508.71	15.1067	-4.83768	0.000291603	Down	NA	GO:0004366//glycerol-3-phosphate O-acyltransferase activity;GO:0016746//transferase activity, transferring acyl groups	GO:0008152//metabolic process	K00630//glycerol-3-phosphate O-acyltransferase [EC:2.3.1.15]	phospholipid/glycerol acyltransferase family protein
Ciclev10001083m	1594	488.096	217.909	-1.15334	0.0270245	Down	NA	GO:0004672//protein kinase activity	GO:0006468//protein phosphorylation	NA	Protein kinase superfamily protein
Ciclev10001113m	2210	4.40144	689.521	6.59081	1.16e-07	Up	NA	GO:0043565//sequence-specific DNA binding;GO:0003700//DNA binding transcription factor activity	GO:0006355//regulation of transcription, DNA-templated;GO:0006351//transcription, DNA-templated	K14431//transcription factor TGA	TGACG motif-binding factor 6
Ciclev10001122m	3284	232.166	519.642	1.15289	0.00553508	Up	NA	GO:0004190//aspartic-type endopeptidase activity	GO:0006508//proteolysis	NA	Eukaryotic aspartyl protease family protein
Ciclev10001130m	1563	220.954	596.883	1.42237	1.47e-06	Up	NA	GO:0003824//catalytic activity	NA	NA	Alkaline-phosphatase-like family protein
Ciclev10001141m	1974	9.07796	197.465	4.07774	0.012374	Up	NA	NA	NA	K03857//phosphatidylinositol glycan, class A [EC:2.4.1.198]	UDP-Glycosyltransferase superfamily protein
Ciclev10001188m	1910	1614.21	3904.75	1.27294	0	Up	NA	NA	NA	K14948//polypyrimidine tract-binding protein 2	polypyrimidine tract-binding protein 3
Ciclev10001296m	1844	1590.73	747.569	-1.08657	4.1e-05	Down	NA	GO:0005515//protein binding	NA	NA	tubby like protein 6
Ciclev10001335m	1422	121.753	20.7485	-2.404	2.41e-10	Down	GO:0016020//membrane;GO:0016021//integral component of membrane	GO:0022857//transmembrane transporter activity	NA	NA	nodulin MtN21 /EamA-like transporter family protein
Ciclev10001389m	1556	0	106.319	5.29398	4.33e-05	Up	NA	GO:0003677//DNA binding	GO:0006355//regulation of transcription, DNA-templated	NA	NAC domain containing protein 28
Ciclev10001406m	1203	200.371	80.7007	-1.28303	0.0406228	Down	NA	GO:0004842//ubiquitin-protein transferase activity	GO:0016567//protein ubiquitination	NA	plant U-box 26
Ciclev10001466m	1923	3.58539	113.381	4.18955	0.00106505	Up	NA	GO:0004177//aminopeptidase activity;GO:0030145//manganese ion binding	NA	NA	Metallopeptidase M24 family protein
Ciclev10001472m	2056	398.606	874.521	1.12808	0.00030005	Up	NA	GO:0003677//DNA binding	GO:0006355//regulation of transcription, DNA-templated	NA	BEL1-like homeodomain 11
Ciclev10001521m	1776	140.748	46.1267	-1.55321	0.0302308	Down	NA	GO:0016746//transferase activity, transferring acyl groups	GO:0008152//metabolic process	K13510//lysophosphatidylcholine acyltransferase / lyso-PAF acetyltransferase [EC:2.3.1.23 2.3.1.67]	Phospholipid/glycerol acyltransferase family protein
Ciclev10001561m	1200	1517.34	3042.76	1.00252	2.46e-05	Up	NA	GO:0016788//hydrolase activity, acting on ester bonds	NA	NA	GDSL-like Lipase/Acylhydrolase superfamily protein
Ciclev10001633m	2730	221.003	16.4554	-3.54021	0.0380901	Down	NA	GO:0003677//DNA binding	NA	NA	AP2/B3-like transcriptional factor family protein
Ciclev10001658m	1561	760.202	278.811	-1.43805	2.06e-11	Down	NA	GO:0016757//transferase activity, transferring glycosyl groups	NA	NA	Nucleotide-diphospho-sugar transferases superfamily protein
Ciclev10001766m	1715	92.7464	1690.62	4.14787	0.00978283	Up	NA	GO:0009916//alternative oxidase activity	GO:0055114//oxidation-reduction process	K17893//ubiquinol oxidase [EC:1.10.3.11]	alternative oxidase 1A
Ciclev10001770m	1513	120.251	722.349	2.5592	6.05e-05	Up	NA	GO:0020037//heme binding;GO:0004601//peroxidase activity	GO:0006979//response to oxidative stress;GO:0055114//oxidation-reduction process	NA	ascorbate peroxidase 4
Ciclev10001799m	1215	52.725	1159.58	4.38828	0.00249531	Up	NA	GO:0045735//nutrient reservoir activity	NA	NA	RmlC-like cupins superfamily protein
Ciclev10001857m	1009	165	417.801	1.3258	0.000401845	Up	NA	NA	NA	NA
Ciclev10001956m	1477	1577.91	8065.39	2.35168	7.85e-06	Up	NA	GO:0003677//DNA binding	GO:0006355//regulation of transcription, DNA-templated	NA	NAC (No Apical Meristem) domain transcriptional regulator superfamily protein
Ciclev10001987m	1137	141.59	363.006	1.34123	0.0435002	Up	NA	NA	NA	K17426//large subunit ribosomal protein L45	Mitochondrial inner membrane translocase complex, subunit Tim44-related protein
Ciclev10002072m	1785	265.88	23.1871	-3.37098	0.0222053	Down	NA	NA	NA	NA	Exostosin family protein
Ciclev10002090m	1456	256.214	0	-6.54125	0	Down	NA	GO:0008168//methyltransferase activity	GO:0008152//metabolic process	K00586//diphthine methyl ester synthase [EC:2.1.1.314]	Tetrapyrrole (Corrin/Porphyrin) Methylases
Ciclev10002097m	1167	0	190.13	6.11626	0	Up	NA	NA	NA	NA	Homeodomain-like superfamily protein
Ciclev10002198m	1836	10.5956	118.97	3.18616	0	Up	NA	NA	NA	NA	NAD(P)-linked oxidoreductase superfamily protein
Ciclev10002316m	2053	221.397	0.765366	-5.98222	0.000108134	Down	NA	NA	NA	NA	F-BOX WITH WD-4 2
Ciclev10002398m	708	35.634	3.20308	-2.6825	0.000732718	Down	NA	NA	NA	NA	Vacuolar iron transporter (VIT) family protein
Ciclev10002531m	1050	159.526	51.5934	-1.57773	0.00287785	Down	NA	NA	NA	NA	cold regulated gene 27
Ciclev10002541m	3837	366.858	748.951	1.0241	0.00482001	Up	NA	NA	NA	NA	SEC14 cytosolic factor family protein / phosphoglyceride transfer family protein
Ciclev10002587m	994	67.0505	382.891	2.46542	2.02e-05	Up	NA	NA	NA	NA	Mitochondrial inner membrane translocase complex, subunit Tim44-related protein
Ciclev10002610m	1378	153.208	71.6539	-1.06739	0.00769626	Down	NA	NA	NA	NA
Ciclev10002623m	828	26.2607	92.8356	1.71914	3.59e-05	Up	NA	NA	NA	NA
Ciclev10002656m	996	16.1245	231.031	3.62848	0.00684238	Up	NA	NA	NA	K07432//beta-1,4-N-acetylglucosaminyltransferase [EC:2.4.1.141]	glycosyltransferase family protein 28
Ciclev10002674m	857	15.5299	65.8519	1.9062	3.31e-07	Up	NA	GO:0005515//protein binding	GO:0007165//signal transduction	NA	Disease resistance protein (TIR-NBS-LRR class) family
Ciclev10002675m	872	6.48867	65.6058	2.88315	0.0114321	Up	NA	NA	NA	NA
Ciclev10002724m	2054	175.245	78.0983	-1.13825	0.0473348	Down	NA	NA	NA	NA
Ciclev10002747m	594	192.257	21.4306	-3.00999	0.0346893	Down	NA	NA	GO:0006950//response to stress	NA
Ciclev10002785m	1434	127.257	48.7881	-1.33435	0.00174651	Down	NA	NA	NA	NA
Ciclev10002823m	1568	12.1903	183.72	3.63892	0.00201697	Up	NA	NA	NA	NA	sumo conjugation enzyme 1
Ciclev10002839m	849	46.2595	135.544	1.49602	4.33e-05	Up	NA	NA	NA	K13153//U11/U12 small nuclear ribonucleoprotein 25 kDa protein	Ubiquitin-like superfamily protein
Ciclev10002851m	1567	0.717078	53.5202	4.00858	0.00245216	Up	NA	NA	NA	NA	Cox19-like CHCH family protein
Ciclev10002866m	1771	939.552	354.636	-1.39863	0.00440561	Down	NA	NA	NA	NA	sumo conjugation enzyme 1
Ciclev10002888m	634	3.02599	24.8496	2.25043	0.011866	Up	NA	NA	NA	NA
Ciclev10002903m	453	7.85389	101.992	3.3004	0.029852	Up	NA	NA	NA	NA
Ciclev10002988m	820	57.5264	811.592	3.75529	0.010113	Up	NA	NA	NA	NA
Ciclev10002990m	354	137.176	354.962	1.35394	0.000325706	Up	NA	NA	NA	NA
Ciclev10003004m	1822	366.471	107.927	-1.73785	1.11e-16	Down	NA	NA	NA	NA	RNA-binding KH domain-containing protein
Ciclev10003031m	529	20.0635	372.54	4.03822	0.0022508	Up	NA	NA	NA	NA
Ciclev10003034m	608	35.6157	3313.11	6.43228	9.85e-07	Up	NA	NA	NA	NA
Ciclev10003051m	581	104.873	3.3447	-4.13541	7.46e-05	Down	NA	NA	NA	NA
Ciclev10003071m	301	6.01171	82.1273	3.27155	0.0375925	Up	NA	NA	NA	NA
Ciclev10003076m	521	117.842	532.875	2.15081	0.0298877	Up	NA	NA	NA	NA
Ciclev10003202m	402	2682.87	7070.3	1.39706	0.00777081	Up	GO:0005840//ribosome;GO:0005622//intracellular;GO:0009512//cytochrome b6f complex	GO:0009055//electron transfer activity;GO:0003735//structural constituent of ribosome	GO:0006412//translation	K02963//small subunit ribosomal protein S18	ribosomal protein S18
Ciclev10003205m	834	146.705	395.196	1.41267	2.45e-10	Up	NA	NA	NA	NA
Ciclev10003286m	1431	188.438	72.6734	-1.34155	0.0136332	Down	NA	NA	NA	NA	Pectin lyase-like superfamily protein
Ciclev10003393m	387	20.3503	68.0821	1.61519	0.00537487	Up	GO:0016020//membrane	NA	GO:0022904//respiratory electron transport chain	K02635//cytochrome b6	photosynthetic electron transfer B
Ciclev10003569m	3054	68.0448	28.4452	-1.18152	0.0110821	Down	NA	NA	NA	NA	NB-ARC domain-containing disease resistance protein
Ciclev10003755m	2277	668.863	245.952	-1.4331	2.57e-10	Down	NA	GO:0003824//catalytic activity	NA	K05310//ethanolaminephosphotransferase [EC:2.7.-.-]	Alkaline-phosphatase-like family protein
Ciclev10003945m	1407	0.563205	20.9898	2.82951	0.00129178	Up	NA	NA	NA	NA	HSP2-like chaperones superfamily protein
Ciclev10003975m	1020	16.5825	54.8244	1.57287	0.0498092	Up	NA	NA	NA	NA
Ciclev10004147m	4896	19.3611	290.282	3.72635	0.00182673	Up	GO:0005634//nucleus	GO:0003676//nucleic acid binding	NA	K14401//cleavage and polyadenylation specificity factor subunit 1	cleavage and polyadenylation specificity factor 16
Ciclev10004191m	3541	970.888	396.666	-1.28543	0.00301068	Down	NA	GO:0005524//ATP binding;GO:0005515//protein binding;GO:0004672//protein kinase activity	GO:0006468//protein phosphorylation	NA	BRI1-like 2
Ciclev10004214m	4930	112.153	0	-5.36913	1.66e-06	Down	NA	GO:0003677//DNA binding	NA	NA	zinc knuckle (CCHC-type) family protein
Ciclev10004269m	3278	130.362	350.228	1.40673	0.032491	Up	NA	NA	NA	NA	RING/U-box superfamily protein
Ciclev10004339m	3754	0	113.998	5.3921	5.55e-16	Up	NA	NA	NA	NA	Myosin heavy chain-related protein
Ciclev10004389m	2836	179.087	75.9707	-1.20751	0.0410099	Down	GO:0016021//integral component of membrane	GO:0005524//ATP binding;GO:0042626//ATPase activity, coupled to transmembrane movement of substances;GO:0016887//ATPase activity	GO:0006810//transport;GO:0055085//transmembrane transport	K05655//ATP-binding cassette, subfamily B (MDR/TAP), member 8	non-intrinsic ABC protein 8
Ciclev10004431m	2254	7.05717	189.667	4.28995	0.00210589	Up	NA	GO:0005524//ATP binding;GO:0004672//protein kinase activity;GO:0030247//polysaccharide binding	GO:0006468//protein phosphorylation	NA	Wall-associated kinase family protein
Ciclev10004444m	3652	2148.13	832.15	-1.36522	6.15e-06	Down	NA	NA	NA	NA
Ciclev10004456m	3021	3220.7	11887	1.88303	1.78e-15	Up	NA	GO:0005524//ATP binding;GO:0051082//unfolded protein binding	GO:0006457//protein folding;GO:0006950//response to stress	K04079//molecular chaperone HtpG	heat shock protein 9.1
Ciclev10004524m	2420	39.4393	676.503	4.00801	0.00386099	Up	NA	GO:0005524//ATP binding;GO:0000166//nucleotide binding;GO:0004812//aminoacyl-tRNA ligase activity	GO:0006418//tRNA aminoacylation for protein translation	K01880//glycyl-tRNA synthetase [EC:6.1.1.14]	glycyl-tRNA synthetase / glycine--tRNA ligase
Ciclev10004527m	2302	297.255	11.2422	-4.41926	0.00934138	Down	NA	GO:0005524//ATP binding;GO:0004672//protein kinase activity	GO:0006468//protein phosphorylation	K08857//NIMA (never in mitosis gene a)-related kinase 1/4/5 [EC:2.7.11.1]	NIMA-related kinase 5
Ciclev10004547m	2287	21.0519	101.17	2.12488	4.36e-05	Up	NA	GO:0050660//flavin adenine dinucleotide binding;GO:0016491//oxidoreductase activity	GO:0055114//oxidation-reduction process;GO:0045454//cell redox homeostasis;GO:0008033//tRNA processing	K00382//dihydrolipoamide dehydrogenase [EC:1.8.1.4]	lipoamide dehydrogenase 1
Ciclev10004557m	2916	261.484	22.8358	-3.36683	0.0322137	Down	NA	NA	NA	K17964//leucine-rich PPR motif-containing protein, mitochondrial
Ciclev10004570m	2084	290.572	79.8046	-1.82868	1.78e-08	Down	NA	GO:0009055//electron transfer activity;GO:0015035//protein disulfide oxidoreductase activity	GO:0035556//intracellular signal transduction;GO:0045454//cell redox homeostasis	NA	glutaredoxin-related
Ciclev10004577m	2396	14.4057	289.868	4.08981	0	Up	NA	GO:0019901//protein kinase binding	GO:0006355//regulation of transcription, DNA-templated;GO:0000079//regulation of cyclin-dependent protein serine/threonine kinase activity	K15188//cyclin T	Cyclin family protein
Ciclev10004595m	1802	213.274	552.277	1.36124	0.0258628	Up	NA	GO:0005507//copper ion binding;GO:0016491//oxidoreductase activity	GO:0055114//oxidation-reduction process	NA	SKU5 similar 1
Ciclev10004621m	1789	126.964	20.2822	-2.49202	0.0476005	Down	NA	GO:0016787//hydrolase activity	NA	NA	purple acid phosphatase 23
Ciclev10004651m	2960	1122.02	547.025	-1.03268	0.00804863	Down	NA	NA	NA	NA	DNA photolyases;DNA photolyases
Ciclev10004655m	2913	0	258.75	6.55531	0	Up	GO:0016021//integral component of membrane	GO:0005524//ATP binding;GO:0016887//ATPase activity;GO:0005215//transporter activity	GO:0006810//transport	NA	ABC transporter family protein
Ciclev10004662m	2350	8.7039	129.44	3.52515	0.0373115	Up	GO:0016020//membrane;GO:0016021//integral component of membrane	GO:0005215//transporter activity	GO:0006810//transport;GO:0055085//transmembrane transport	NA	Major facilitator superfamily protein
Ciclev10004694m	1987	43.7417	707.581	3.93255	0.0219741	Up	GO:0016021//integral component of membrane	NA	GO:0055085//transmembrane transport	K08176//MFS transporter, PHS family, inorganic phosphate transporter	phosphate transporter 1;7
Ciclev10004770m	2010	2381.82	0	-9.744	0	Down	NA	GO:0005515//protein binding	NA	NA	Tetratricopeptide repeat (TPR)-like superfamily protein
Ciclev10004803m	1738	612.139	1268.27	1.04755	4.2e-10	Up	NA	NA	NA	K12819//pre-mRNA-processing factor SLU7	Pre-mRNA splicing Prp18-interacting factor
Ciclev10004952m	1772	0	327.831	6.89346	0	Up	NA	GO:0005515//protein binding	NA	K14791//periodic tryptophan protein 1	Transducin/WD4 repeat-like superfamily protein
Ciclev10004990m	2532	353.086	101.278	-1.77394	0.00203639	Down	GO:0016020//membrane	GO:0005216//ion channel activity	GO:0055085//transmembrane transport;GO:0006811//ion transport	NA	cyclic nucleotide gated channel 1
Ciclev10005011m	2135	957.072	134.244	-2.80838	0	Down	NA	NA	NA	NA	Homeodomain-like superfamily protein
Ciclev10005026m	2386	1433.53	712.111	-1.00657	5.28e-09	Down	NA	GO:0003824//catalytic activity	NA	K01640//hydroxymethylglutaryl-CoA lyase [EC:4.1.3.4]	Aldolase superfamily protein
Ciclev10005050m	1408	80.322	29.7365	-1.35369	0.0444913	Down	NA	NA	NA	NA	Plant protein of unknown function (DUF247)
Ciclev10005106m	2141	1.65054	51.0963	3.60384	0.0126251	Up	GO:0016021//integral component of membrane	NA	GO:0055085//transmembrane transport	NA	Major facilitator superfamily protein
Ciclev10005154m	1479	299.828	1649.44	2.44888	0.00201537	Up	NA	NA	NA	NA	IQ-domain 24
Ciclev10005187m	1869	229.725	0	-6.38559	0	Down	NA	NA	GO:0044237//cellular metabolic process	NA	NagB/RpiA/CoA transferase-like superfamily protein
Ciclev10005246m	1707	284.576	90.5216	-1.62286	0.000209892	Down	GO:0005737//cytoplasm	NA	GO:0006914//autophagy	K08339//autophagy-related protein 5	autophagy protein Apg5 family
Ciclev10005253m	2389	371.066	1639.15	2.13487	0.00251478	Up	NA	GO:0046872//metal ion binding	NA	NA	floral homeotic protein (HUA1)
Ciclev10005271m	1426	319.858	104.691	-1.58596	0.000165484	Down	NA	NA	NA	NA
Ciclev10005365m	1205	302.934	668.887	1.13556	0.024778	Up	NA	GO:0005515//protein binding	NA	NA	Tetratricopeptide repeat (TPR)-like superfamily protein
Ciclev10005366m	1563	980.581	433.595	-1.17215	2.55e-08	Down	NA	NA	NA	NA	TCP family transcription factor
Ciclev10005411m	1544	642.872	255.644	-1.32101	0.0142113	Down	NA	NA	NA	NA	Homeodomain-like superfamily protein
Ciclev10005452m	1508	176.183	25.076	-2.68356	0.000864361	Down	NA	NA	NA	NA
Ciclev10005538m	1988	394.646	141.432	-1.46249	0.0359628	Down	NA	NA	NA	NA	Protein of unknown function (DUF581)
Ciclev10005545m	1427	360.634	131.317	-1.43833	0.000971154	Down	NA	NA	NA	NA
Ciclev10005556m	1495	25.0701	69.6162	1.37821	0.0176702	Up	NA	GO:0016491//oxidoreductase activity	GO:0055114//oxidation-reduction process	NA	2-oxoglutarate (2OG) and Fe(II)-dependent oxygenase superfamily protein
Ciclev10005595m	1257	154.852	701.474	2.15953	0.00496201	Up	NA	NA	NA	K01738//cysteine synthase A [EC:2.5.1.47]	O-acetylserine (thiol) lyase (OAS-TL) isoform A1
Ciclev10005626m	1787	192.149	13.7133	-3.56293	6.29e-06	Down	NA	NA	NA	K15326//tRNA-splicing endonuclease subunit Sen54
Ciclev10005630m	1443	265.439	56.3696	-2.18096	0.0188425	Down	NA	NA	NA	NA	NAD(P)-binding Rossmann-fold superfamily protein
Ciclev10005745m	1898	130.122	4.91847	-4.1095	0.00446361	Down	NA	NA	NA	NA
Ciclev10005750m	1157	421.247	1240.78	1.55225	0.0228589	Up	NA	GO:0003700//DNA binding transcription factor activity	GO:0006355//regulation of transcription, DNA-templated	K09286//EREBP-like factor	Integrase-type DNA-binding superfamily protein
Ciclev10005765m	915	5.22421	75.47	3.28912	0.0146299	Up	NA	GO:0016787//hydrolase activity	NA	NA	alpha/beta-Hydrolases superfamily protein
Ciclev10005773m	1270	17.3307	169.668	3.10007	0.0477691	Up	NA	NA	NA	NA	Per1-like family protein
Ciclev10005775m	1260	279.696	95.2859	-1.5263	0.00118475	Down	NA	NA	NA	K15382//solute carrier family 50 (sugar transporter)	Nodulin MtN3 family protein
Ciclev10005818m	999	531.058	1347.13	1.33839	0.0206288	Up	NA	NA	NA	NA	P-loop containing nucleoside triphosphate hydrolases superfamily protein
Ciclev10005837m	1009	0.358539	81.306	4.74332	0.000108918	Up	NA	GO:0005515//protein binding	NA	K00799//glutathione S-transferase [EC:2.5.1.18]	glutathione S-transferase tau 7
Ciclev10005850m	1081	69.3178	2064.38	4.84153	0.00192724	Up	NA	GO:0005515//protein binding	NA	K00799//glutathione S-transferase [EC:2.5.1.18]	glutathione S-transferase tau 7
Ciclev10005851m	907	44.3887	684.317	3.86459	0.0125428	Up	NA	GO:0005515//protein binding	NA	K00799//glutathione S-transferase [EC:2.5.1.18]	glutathione S-transferase tau 7
Ciclev10005880m	775	10.7562	90.0225	2.77727	0.0441472	Up	NA	NA	NA	NA	origin of replication complex 1B
Ciclev10005882m	1302	134.741	8.78299	-3.57197	2.11e-05	Down	NA	NA	NA	NA	PLAC8 family protein
Ciclev10005891m	950	18.2029	129.213	2.65313	0.00388813	Up	NA	GO:0003700//DNA binding transcription factor activity	GO:0006355//regulation of transcription, DNA-templated	K09286//EREBP-like factor	ethylene responsive element binding factor 1
Ciclev10005910m	886	35.718	435.726	3.50971	0.0319366	Up	NA	NA	NA	NA	F-box family protein
Ciclev10005930m	1289	6.32707	119.963	3.75238	0.000231099	Up	NA	GO:0046983//protein dimerization activity	NA	NA	basic helix-loop-helix (bHLH) DNA-binding superfamily protein
Ciclev10005971m	924	133.338	1419.45	3.38522	0.040884	Up	NA	GO:0008080//N-acetyltransferase activity	NA	NA	Acyl-CoA N-acyltransferases (NAT) superfamily protein
Ciclev10005979m	669	378.061	184.139	-1.02677	0.0176764	Down	NA	GO:0009055//electron transfer activity	NA	NA	Cupredoxin superfamily protein
Ciclev10005997m	878	43.7393	515.975	3.47913	0.0419987	Up	NA	NA	NA	NA	F-box family protein
Ciclev10005999m	558	1.67659	47.7806	3.50375	0.0256672	Up	NA	NA	NA	NA	Acyl-CoA N-acyltransferases (NAT) superfamily protein
Ciclev10006093m	1535	1204.51	516.166	-1.21812	1.44e-07	Down	NA	NA	NA	NA	Aluminium induced protein with YGL and LRDR motifs
Ciclev10006095m	1319	457.33	199.078	-1.18864	0.0255005	Down	NA	NA	NA	NA	Aluminium induced protein with YGL and LRDR motifs
Ciclev10006097m	854	944.569	443.885	-1.0847	0.0345736	Down	NA	NA	NA	NA	glycine-rich protein
Ciclev10006117m	1014	90.3902	231.004	1.32723	0.0170573	Up	NA	NA	NA	NA
Ciclev10006124m	1322	194.389	77.6204	-1.29415	5.44e-15	Down	NA	NA	NA	NA	dehydration-induced protein (ERD15)
Ciclev10006167m	1643	0.82527	67.9575	4.29397	0.00174433	Up	NA	NA	NA	NA
Ciclev10006180m	849	0	312.64	6.8256	0	Up	NA	NA	NA	NA	acyl carrier protein 3
Ciclev10006202m	878	398.961	180.215	-1.13445	6.72e-06	Down	NA	NA	NA	NA	CLAVATA3/ESR-RELATED 44
Ciclev10006231m	955	182.159	854.003	2.21188	0.000108744	Up	NA	NA	NA	K11270//chromosome transmission fidelity protein 8
Ciclev10006241m	1135	1198.05	5741.57	2.25811	0.00778521	Up	NA	NA	NA	K13993//HSP20 family protein	HSP2-like chaperones superfamily protein
Ciclev10006321m	587	8.67916	73.1262	2.72763	0.000134769	Up	NA	NA	NA	NA
Ciclev10006327m	624	1.19683	89.7119	4.53934	0.00136578	Up	NA	NA	NA	NA
Ciclev10006343m	695	2.20072	122.196	4.64891	0.000420553	Up	NA	NA	NA	NA
Ciclev10006386m	575	18.0472	81.6596	2.0194	1.4e-05	Up	NA	NA	NA	NA
Ciclev10006422m	639	14.1741	288.518	4.10272	0.00346792	Up	GO:0005840//ribosome;GO:0005622//intracellular	GO:0003735//structural constituent of ribosome	GO:0006412//translation	K02885//large subunit ribosomal protein L19e	Ribosomal protein L19e family protein
Ciclev10006458m	1563	468.464	210.543	-1.14343	0.0372124	Down	NA	GO:0005515//protein binding	NA	K12662//U4/U6 small nuclear ribonucleoprotein PRP4	WD-4 repeat family protein / small nuclear ribonucleoprotein Prp4p-related
Ciclev10006545m	678	22.5037	93.16	1.92389	0.000251725	Up	GO:0005874//microtubule;GO:0005819//spindle	NA	GO:0032147//activation of protein kinase activity;GO:0060236//regulation of mitotic spindle organization	NA	Cell cycle regulated microtubule associated protein
Ciclev10007006m	270	109.146	278.921	1.33162	0.00316444	Up	NA	NA	NA	NA
Ciclev10007073m	282	18.8873	75.6946	1.85667	0.000280401	Up	NA	GO:0003677//DNA binding;GO:0003917//DNA topoisomerase type I activity;GO:0003916//DNA topoisomerase activity	GO:0006265//DNA topological change	NA	DNA topoisomerase, type IA, core
Ciclev10007277m	5504	78.3007	1469.16	4.1822	0.00144421	Up	GO:0016459//myosin complex	GO:0005524//ATP binding;GO:0005515//protein binding;GO:0003774//motor activity	NA	K10357//myosin V	myosin 2
Ciclev10007323m	4296	55.3518	330.094	2.51756	9.15e-08	Up	GO:0030127//COPII vesicle coat	GO:0008270//zinc ion binding	GO:0006886//intracellular protein transport;GO:0006888//ER to Golgi vesicle-mediated transport	K14007//protein transport protein SEC24	Sec23/Sec24 protein transport family protein
Ciclev10007341m	2985	46.18	1.33788	-3.57136	0.00153423	Down	NA	GO:0005515//protein binding	NA	NA	disease resistance family protein / LRR family protein
Ciclev10007441m	4493	8.60493	147.941	3.72658	0.00215476	Up	NA	NA	NA	NA	Tetratricopeptide repeat (TPR)-like superfamily protein
Ciclev10007463m	2668	165.908	9.83695	-3.74083	0.00570239	Down	NA	GO:0004674//protein serine/threonine kinase activity;GO:0004672//protein kinase activity	GO:0006468//protein phosphorylation;GO:0048544//recognition of pollen	NA	receptor kinase 3
Ciclev10007499m	3573	380.614	146.809	-1.35782	0.0321852	Down	NA	NA	NA	NA	COP1-interacting protein 7
Ciclev10007526m	2840	38.7222	646.936	3.96852	0.0363566	Up	NA	NA	NA	NA	Kinase-related protein of unknown function (DUF1296)
Ciclev10007708m	2985	10915.8	3431.17	-1.66884	0	Down	NA	GO:0005515//protein binding	NA	K14515//EIN3-binding F-box protein	EIN3-binding F box protein 1
Ciclev10007772m	2767	203.133	0	-6.21036	0	Down	NA	GO:0003824//catalytic activity	NA	NA	cycloartenol synthase 1
Ciclev10007850m	1874	55.1914	4.44756	-3.00361	3.95e-08	Down	GO:0016020//membrane	GO:0005215//transporter activity	GO:0006810//transport	NA	Major facilitator superfamily protein
Ciclev10007922m	2734	32.9734	118.465	1.76174	0.000704089	Up	NA	NA	NA	NA	Protein of unknown function (DUF616)
Ciclev10007951m	2514	0	134.655	5.62708	0	Up	NA	GO:0005096//GTPase activator activity	NA	NA
Ciclev10008008m	2153	407.81	122.034	-1.71791	0.043921	Down	NA	GO:0046983//protein dimerization activity	NA	NA	LJRHL1-like 3
Ciclev10008073m	1850	554.084	259.854	-1.08427	0	Down	NA	GO:0016705//oxidoreductase activity, acting on paired donors, with incorporation or reduction of molecular oxygen;GO:0020037//heme binding;GO:0005506//iron ion binding	GO:0055114//oxidation-reduction process	NA	cytochrome P45, family 71, subfamily B, polypeptide 34
Ciclev10008110m	2155	4.30247	22.943	1.86061	0.0424995	Up	NA	GO:0043565//sequence-specific DNA binding;GO:0003700//DNA binding transcription factor activity	GO:0006355//regulation of transcription, DNA-templated	NA	WRKY DNA-binding protein 2
Ciclev10008115m	2248	3300.24	1404.66	-1.23072	0.0102484	Down	GO:0016021//integral component of membrane	NA	GO:0055085//transmembrane transport	NA	Major facilitator superfamily protein
Ciclev10008207m	2531	453.547	1260.12	1.4686	0.00549477	Up	NA	NA	NA	NA	TRICHOME BIREFRINGENCE-LIKE 16
Ciclev10008252m	2102	122.921	37.2129	-1.65216	0.00390515	Down	NA	GO:0005524//ATP binding;GO:0019205//nucleobase-containing compound kinase activity	GO:0006139//nucleobase-containing compound metabolic process	K00939//adenylate kinase [EC:2.7.4.3]	adenylate kinase family protein
Ciclev10008306m	2385	916.403	420.063	-1.12023	0.00646271	Down	GO:0016020//membrane	GO:0015018//galactosylgalactosylxylosylprotein 3-beta-glucuronosyltransferase activity	NA	NA	Nucleotide-diphospho-sugar transferases superfamily protein
Ciclev10008311m	2766	193.919	68.9769	-1.45479	0.0271204	Down	NA	GO:0003677//DNA binding;GO:0003700//DNA binding transcription factor activity;GO:0016987//sigma factor activity	GO:0006355//regulation of transcription, DNA-templated;GO:0006352//DNA-templated transcription, initiation	NA	RNApolymerase sigma-subunit C
Ciclev10008322m	4451	12.9407	182.316	3.55746	0	Up	NA	NA	NA	NA	CTC-interacting domain 7
Ciclev10008342m	2192	3.22685	114.392	4.28568	3.93e-05	Up	NA	NA	NA	NA	Ypt/Rab-GAP domain of gyp1p superfamily protein
Ciclev10008434m	2454	546.487	163.032	-1.72795	9.11e-05	Down	GO:0005634//nucleus	GO:0003677//DNA binding	NA	NA	KNOTTED1-like homeobox gene 3
Ciclev10008462m	1601	88.8576	232.035	1.35751	0.00273972	Up	NA	GO:0005515//protein binding	NA	NA	proteasome family protein
Ciclev10008505m	2740	312.251	109.531	-1.48798	0.00886907	Down	NA	GO:0005524//ATP binding;GO:0016773//phosphotransferase activity, alcohol group as acceptor;GO:0004396//hexokinase activity;GO:0005536//glucose binding	GO:0046835//carbohydrate phosphorylation;GO:0001678//cellular glucose homeostasis;GO:0005975//carbohydrate metabolic process	NA	hexokinase 2
Ciclev10008548m	1673	502.429	2.10792	-6.69127	3.92e-06	Down	NA	GO:0008233//peptidase activity	GO:0006508//proteolysis	NA	gamma vacuolar processing enzyme
Ciclev10008595m	1504	132.628	351.695	1.38836	2.12e-07	Up	NA	NA	NA	NA	ribosomal protein L11 methyltransferase-related
Ciclev10008650m	1440	307.91	1034.53	1.7393	1.18e-05	Up	NA	GO:0003824//catalytic activity	GO:0008152//metabolic process	NA	ATP-dependent caseinolytic (Clp) protease/crotonase family protein
Ciclev10008753m	1900	0	352.747	6.99829	0	Up	NA	GO:0031683//G-protein beta/gamma-subunit complex binding;GO:0019001//guanyl nucleotide binding;GO:0004871//signal transducer activity;GO:0005525//GTP binding;GO:0003924//GTPase activity	GO:0007186//G-protein coupled receptor signaling pathway	K04640//guanine nucleotide-binding protein subunit alpha, other	G protein alpha subunit 1
Ciclev10008773m	1749	1024.31	308.876	-1.72053	0.00166528	Down	NA	NA	NA	K05389//potassium channel subfamily K, other eukaryote	Outward rectifying potassium channel protein
Ciclev10008774m	1947	264.077	8.02727	-4.62588	0.000168628	Down	NA	NA	NA	K05389//potassium channel subfamily K, other eukaryote	Outward rectifying potassium channel protein
Ciclev10008807m	1489	297.52	805.529	1.4285	0.0403801	Up	NA	NA	NA	NA
Ciclev10008887m	2333	304.185	107.461	-1.47741	0.000382081	Down	NA	NA	NA	NA	basic helix-loop-helix (bHLH) DNA-binding superfamily protein
Ciclev10008899m	2491	18.774	236.76	3.47418	0.0140224	Up	NA	GO:0005509//calcium ion binding	NA	NA	calcium-binding EF hand family protein
Ciclev10008952m	2100	162.976	36.9429	-2.06099	0.0213172	Down	GO:0016021//integral component of membrane	NA	NA	NA	Peroxisomal membrane 22 kDa (Mpv17/PMP22) family protein
Ciclev10008993m	1187	31.4648	494.04	3.85873	0.0312263	Up	NA	GO:0016491//oxidoreductase activity	GO:0055114//oxidation-reduction process	K05933//aminocyclopropanecarboxylate oxidase [EC:1.14.17.4]	ACC oxidase 1
Ciclev10009054m	1452	52.2345	13.9053	-1.72118	0.00800944	Down	NA	NA	NA	NA	RING/U-box superfamily protein
Ciclev10009067m	1687	1901.85	850.119	-1.15906	0.00450054	Down	NA	GO:0008168//methyltransferase activity	GO:0008152//metabolic process	NA	S-adenosyl-L-methionine-dependent methyltransferases superfamily protein
Ciclev10009095m	1713	220.527	38.7774	-2.42583	7.99e-08	Down	NA	GO:0004672//protein kinase activity	GO:0006468//protein phosphorylation	NA	Protein kinase superfamily protein
Ciclev10009168m	1138	173.52	365.581	1.06308	0.0313225	Up	NA	NA	NA	NA	ABI-1-like 1
Ciclev10009200m	1388	0.717078	205.439	5.89546	1.37e-06	Up	NA	NA	NA	NA
Ciclev10009214m	2305	65.1866	3.3447	-3.47193	0.0186201	Down	GO:0000776//kinetochore	NA	GO:0034508//centromere complex assembly	NA
Ciclev10009230m	1024	22.3198	109.98	2.16747	0.0371112	Up	NA	NA	NA	NA	plastid developmental protein DAG, putative
Ciclev10009312m	1176	0	183.532	6.06605	0	Up	NA	NA	NA	K02937//large subunit ribosomal protein L7e	Ribosomal protein L3/L7 family protein
Ciclev10009337m	1190	461.248	19.1341	-4.40422	0.000224089	Down	NA	GO:0008171//O-methyltransferase activity	NA	K00588//caffeoyl-CoA O-methyltransferase [EC:2.1.1.104]	S-adenosyl-L-methionine-dependent methyltransferases superfamily protein
Ciclev10009352m	1015	5.01954	432.662	5.80279	6.35e-05	Up	NA	GO:0005515//protein binding;GO:0008270//zinc ion binding	NA	NA	RING/U-box superfamily protein
Ciclev10009397m	1382	5263.78	17754.4	1.75347	0.000252754	Up	NA	NA	NA	NA	ChaC-like family protein
Ciclev10009420m	956	362.39	147.225	-1.28355	4.46e-05	Down	NA	GO:0009055//electron transfer activity	NA	NA	early nodulin-like protein 9
Ciclev10009480m	984	0	119.856	5.46272	8.88e-16	Up	NA	NA	NA	NA	CTC-interacting domain 6
Ciclev10009492m	1276	34.9364	326.233	3.12485	0	Up	NA	GO:0004519//endonuclease activity	GO:0006281//DNA repair	NA	endonuclease V family protein
Ciclev10009494m	798	21.431	75.6499	1.6957	0.0358605	Up	NA	GO:0003899//DNA-directed 5'-3' RNA polymerase activity;GO:0003677//DNA binding	GO:0006351//transcription, DNA-templated	NA	DNA binding;DNA-directed RNA polymerases
Ciclev10009520m	1136	619.82	253.35	-1.28143	0.000130172	Down	NA	NA	NA	K19373//DnaJ homolog subfamily C member 28	Tetratricopeptide repeat (TPR)-like superfamily protein
Ciclev10009521m	1029	49.6534	178.524	1.78983	0.000934871	Up	NA	NA	NA	K09422//myb proto-oncogene protein, plant	myb domain protein 5
Ciclev10009552m	2124	21.8084	85.3578	1.84174	0.000348004	Up	GO:0005789//endoplasmic reticulum membrane	NA	NA	NA	membrane-associated mannitol-induced
Ciclev10009583m	1747	427.92	1462.8	1.76671	2.36e-06	Up	NA	NA	NA	K12846//U4/U6.U5 tri-snRNP-associated protein 3
Ciclev10009605m	1112	27.249	173.002	2.54933	0.00407556	Up	NA	GO:0004106//chorismate mutase activity	GO:0009073//aromatic amino acid family biosynthetic process	NA	chorismate mutase 2
Ciclev10009625m	1808	3.02599	50.2791	3.1918	0.000112562	Up	NA	NA	NA	NA	endoribonuclease L-PSP family protein
Ciclev10009682m	1504	100.716	629.014	2.60986	0	Up	NA	NA	NA	NA	ChaC-like family protein
Ciclev10009715m	747	1.92563	51.3989	3.52503	0.0128015	Up	NA	GO:0019825//oxygen binding	NA	NA	hemoglobin 3
Ciclev10009720m	1140	920.757	1866.82	1.01749	0.000240943	Up	NA	GO:0043565//sequence-specific DNA binding;GO:0003700//DNA binding transcription factor activity	GO:0006355//regulation of transcription, DNA-templated	K16241//transcription factor HY5	Basic-leucine zipper (bZIP) transcription factor family protein
Ciclev10009728m	787	130.548	32.4343	-1.92072	3.7e-05	Down	NA	NA	NA	NA	CAP (Cysteine-rich secretory proteins, Antigen 5, and Pathogenesis-related 1 protein) superfamily protein
Ciclev10009752m	1295	351.457	15.3401	-4.28899	0.00111558	Down	NA	NA	NA	NA
Ciclev10009756m	1124	2207.26	5184.54	1.23092	0	Up	NA	NA	NA	K13993//HSP20 family protein	17.6 kDa class II heat shock protein
Ciclev10009778m	2477	321.503	28.8082	-3.35976	0.0401528	Down	NA	GO:0008171//O-methyltransferase activity	NA	NA	S-adenosyl-L-methionine-dependent methyltransferases superfamily protein
Ciclev10009784m	648	711.29	292.788	-1.27257	0.0150672	Down	NA	NA	NA	NA	glutamine dumper 3
Ciclev10009801m	1593	0	103.828	5.26065	1.53e-08	Up	NA	NA	NA	NA	ChaC-like family protein
Ciclev10009856m	2086	5.77689	310.726	5.19512	0.000646531	Up	NA	NA	NA	NA	Ribosomal protein L18ae family
Ciclev10009908m	2253	19.5314	232.807	3.40036	0	Up	NA	NA	NA	NA	DnaJ/Hsp4 cysteine-rich domain superfamily protein
Ciclev10009931m	748	1058.08	3827.41	1.85218	0.00942118	Up	GO:0005840//ribosome;GO:0005622//intracellular	GO:0003735//structural constituent of ribosome	GO:0006412//translation	K02910//large subunit ribosomal protein L31e	Ribosomal protein L31e family protein
Ciclev10009941m	682	398.472	827.954	1.04988	0.00771669	Up	GO:0005739//mitochondrion	GO:0004129//cytochrome-c oxidase activity	NA	K18179//cytochrome c oxidase assembly factor 6	Cytochrome c oxidase, subunit Vib family protein
Ciclev10009984m	554	25.1195	1240.72	5.47797	0.000403811	Up	NA	NA	NA	NA	early nodulin-related
Ciclev10010020m	732	16.2672	7672.52	8.65444	2.65e-08	Up	NA	NA	NA	NA	Wound-responsive family protein
Ciclev10010024m	1392	69.244	12.9027	-2.19924	0.0040175	Down	NA	NA	NA	NA	Small nuclear ribonucleoprotein family protein
Ciclev10010076m	666	4.24376	89.7559	3.71953	0.00946944	Up	NA	NA	NA	NA
Ciclev10010134m	1106	118.659	1985.77	4.03341	0.013775	Up	NA	NA	NA	NA
Ciclev10010179m	435	3.02599	42.5891	2.96591	4.35e-08	Up	NA	NA	NA	NA
Ciclev10010283m	444	5.53576	34.9513	2.18173	0.00175913	Up	NA	NA	NA	NA	F-box/RNI-like/FBD-like domains-containing protein
Ciclev10010642m	1011	75.9551	23.2246	-1.59821	0.0165676	Down	NA	NA	NA	NA	Cystathionine beta-synthase (CBS) family protein
Ciclev10010655m	1110	150.846	45.5177	-1.66938	0.0345593	Down	GO:0005618//cell wall	GO:0030599//pectinesterase activity	GO:0042545//cell wall modification	K01051//pectinesterase [EC:3.1.1.11]	Pectin lyase-like superfamily protein
Ciclev10010871m	2913	101.2	16.4975	-2.43126	0	Down	NA	GO:0005515//protein binding	NA	NA	receptor like protein 6
Ciclev10010982m	4428	9.32831	238.897	4.31891	0.00844132	Up	NA	GO:0003676//nucleic acid binding	NA	NA	suppressor of abi3-5
Ciclev10011012m	4196	5.45493	576.302	6.13572	6.95e-06	Up	NA	GO:0003676//nucleic acid binding	NA	NA	suppressor of abi3-5
Ciclev10011138m	3196	168.64	9.36515	-3.81899	0.0477464	Down	NA	NA	NA	NA	ARM repeat superfamily protein
Ciclev10011162m	2926	31.4045	912.073	4.74209	0.0107785	Up	GO:0005634//nucleus	GO:0003677//DNA binding	GO:0006355//regulation of transcription, DNA-templated;GO:0009725//response to hormone	NA	auxin response factor 8
Ciclev10011234m	2025	33.5668	0.33447	-3.54441	0.0152525	Down	GO:0016020//membrane	GO:0005524//ATP binding;GO:0016887//ATPase activity	NA	NA	ABC-2 type transporter family protein
Ciclev10011265m	2632	718.723	118.765	-2.56951	2.78e-11	Down	NA	GO:0047262//polygalacturonate 4-alpha-galacturonosyltransferase activity;GO:0016757//transferase activity, transferring glycosyl groups	NA	K13648//alpha-1,4-galacturonosyltransferase [EC:2.4.1.43]	galacturonosyltransferase 7
Ciclev10011273m	2096	192.263	54.2302	-1.77448	0.000373034	Down	GO:0016020//membrane	GO:0005524//ATP binding;GO:0016887//ATPase activity	NA	NA	ATP-binding cassette 14
Ciclev10011297m	2572	645.406	1475.42	1.18936	0.000118909	Up	NA	GO:0047262//polygalacturonate 4-alpha-galacturonosyltransferase activity;GO:0016757//transferase activity, transferring glycosyl groups	NA	K13648//alpha-1,4-galacturonosyltransferase [EC:2.4.1.43]	galacturonosyltransferase 7
Ciclev10011330m	2104	4.03361	69.8587	3.41408	0.0245157	Up	NA	GO:0016705//oxidoreductase activity, acting on paired donors, with incorporation or reduction of molecular oxygen;GO:0020037//heme binding;GO:0005506//iron ion binding	GO:0055114//oxidation-reduction process	K15747//beta-ring hydroxylase [EC:1.14.-.-]	cytochrome P45, family 97, subfamily A, polypeptide 3
Ciclev10011331m	2582	28.3343	244.702	2.99164	0.0100774	Up	GO:0016020//membrane	GO:0046873//metal ion transmembrane transporter activity	GO:0055085//transmembrane transport;GO:0030001//metal ion transport	NA	ZIP metal ion transporter family
Ciclev10011387m	2885	0	161.371	5.88336	0	Up	GO:0000151//ubiquitin ligase complex	GO:0034450//ubiquitin-ubiquitin ligase activity;GO:0004842//ubiquitin-protein transferase activity	GO:0006511//ubiquitin-dependent protein catabolic process;GO:0016567//protein ubiquitination	NA	U-box domain-containing protein
Ciclev10011389m	2026	117.666	0	-5.43672	3.89e-07	Down	NA	GO:0008703//5-amino-6-(5-phosphoribosylamino)uracil reductase activity	GO:0009231//riboflavin biosynthetic process;GO:0055114//oxidation-reduction process	K11752//diaminohydroxyphosphoribosylaminopyrimidine deaminase / 5-amino-6-(5-phosphoribosylamino)uracil reductase [EC:3.5.4.26 1.1.1.193]	cytidine/deoxycytidylate deaminase family protein
Ciclev10011423m	2498	354.643	0	-7.00596	0	Down	GO:0005622//intracellular	NA	GO:0006886//intracellular protein transport	NA	ENTH/VHS/GAT family protein
Ciclev10011426m	3359	240.726	3.73274	-5.22436	0.000116135	Down	NA	NA	NA	NA	TSL-kinase interacting protein 1
Ciclev10011526m	2179	241.854	9.94976	-4.26426	0.0353506	Down	NA	GO:0003824//catalytic activity	GO:0008152//metabolic process	NA	phosphoadenosine phosphosulfate (PAPS) reductase family protein
Ciclev10011543m	3238	35.2115	318.262	3.07899	0.000893396	Up	NA	NA	NA	NA	Ypt/Rab-GAP domain of gyp1p superfamily protein
Ciclev10011556m	2125	3202.1	1342.26	-1.25262	1.08e-14	Down	NA	GO:0003677//DNA binding	GO:0006355//regulation of transcription, DNA-templated	NA	cycling DOF factor 2
Ciclev10011596m	2496	5278.63	2541.14	-1.05387	0.00130383	Down	NA	NA	NA	K13946//auxin influx carrier (AUX1 LAX family)	Transmembrane amino acid transporter family protein
Ciclev10011607m	1503	111.962	6.50561	-3.62712	0.0464237	Down	NA	GO:0005515//protein binding	NA	NA	F-box/RNI-like/FBD-like domains-containing protein
Ciclev10011644m	2046	0	299.284	6.76318	0	Up	NA	GO:0005515//protein binding	NA	NA	IQ-domain 2
Ciclev10011649m	2550	1.15246	53.8926	3.84885	7.41e-05	Up	NA	GO:0000287//magnesium ion binding;GO:0003824//catalytic activity;GO:0030976//thiamine pyrophosphate binding	NA	K12261//2-hydroxyacyl-CoA lyase 1 [EC:4.1.-.-]	Thiamine pyrophosphate dependent pyruvate decarboxylase family protein
Ciclev10011669m	2458	2995.02	1489.61	-1.00628	0.00933675	Down	NA	NA	GO:0003333//amino acid transmembrane transport	K14207//solute carrier family 38 (sodium-coupled neutral amino acid transporter), member 2	Transmembrane amino acid transporter family protein
Ciclev10011721m	1624	209.384	80.7584	-1.34466	0.00928988	Down	NA	NA	NA	NA	TRICHOME BIREFRINGENCE-LIKE 19
Ciclev10011727m	1731	0	504.826	7.51204	0	Up	NA	NA	NA	K14320//aladin	Transducin/WD4 repeat-like superfamily protein
Ciclev10011759m	1971	55.03	563.413	3.29188	0.00756144	Up	NA	NA	NA	NA	defective in meristem silencing 3
Ciclev10011778m	1987	101.481	234.078	1.18382	0.00757451	Up	NA	GO:0008270//zinc ion binding	NA	NA	RING/U-box superfamily protein
Ciclev10011832m	1736	58.228	1020.22	4.06764	0.00120082	Up	NA	NA	NA	NA	Heavy metal transport/detoxification superfamily protein
Ciclev10011835m	1913	10.7562	121.14	3.19443	2.55e-08	Up	NA	GO:0004190//aspartic-type endopeptidase activity	GO:0006508//proteolysis;GO:0006629//lipid metabolic process	K08245//phytepsin [EC:3.4.23.40]	aspartic proteinase A1
Ciclev10011884m	1872	0.57623	188.496	5.83231	4.27e-11	Up	NA	GO:0004657//proline dehydrogenase activity	GO:0006562//proline catabolic process	K00318//proline dehydrogenase [EC:1.5.-.-]	Methylenetetrahydrofolate reductase family protein
Ciclev10011907m	2076	206.302	533.243	1.35823	1.15e-08	Up	NA	GO:0008703//5-amino-6-(5-phosphoribosylamino)uracil reductase activity	GO:0009231//riboflavin biosynthetic process;GO:0055114//oxidation-reduction process	K11752//diaminohydroxyphosphoribosylaminopyrimidine deaminase / 5-amino-6-(5-phosphoribosylamino)uracil reductase [EC:3.5.4.26 1.1.1.193]	cytidine/deoxycytidylate deaminase family protein
Ciclev10011961m	2497	35.2886	181.014	2.27139	0.00578599	Up	GO:0016020//membrane	GO:0008519//ammonium transmembrane transporter activity	GO:0072488//ammonium transmembrane transport;GO:0015696//ammonium transport	K03320//ammonium transporter, Amt family	ammonium transporter 2
Ciclev10011965m	1421	152.316	10.1883	-3.58002	0.0331383	Down	NA	NA	NA	NA	alpha/beta-Hydrolases superfamily protein
Ciclev10011977m	1657	19.4077	87.4536	2.02386	0.0289977	Up	NA	NA	NA	NA	alpha/beta-Hydrolases superfamily protein
Ciclev10012023m	1376	400.992	844.181	1.06875	0.000302026	Up	NA	NA	NA	NA	alpha/beta-Hydrolases superfamily protein
Ciclev10012073m	1295	1.12641	77.7083	4.36456	0.00165296	Up	NA	GO:0000287//magnesium ion binding;GO:0008897//holo-[acyl-carrier-protein] synthase activity	NA	K06133//4'-phosphopantetheinyl transferase [EC:2.7.8.-]	4\'-phosphopantetheinyl transferase superfamily
Ciclev10012108m	2092	878.436	317.173	-1.46163	0.00368196	Down	NA	NA	NA	NA	TPX2 (targeting protein for Xklp2) protein family
Ciclev10012149m	2017	123.103	8.02727	-3.5419	0.00902262	Down	GO:0005789//endoplasmic reticulum membrane	GO:0016758//transferase activity, transferring hexosyl groups	NA	K03848//alpha-1,3-glucosyltransferase [EC:2.4.1.267]	ALG6, ALG8 glycosyltransferase family
Ciclev10012162m	3022	78.9464	21.9933	-1.72198	0.00131882	Down	NA	NA	NA	K01728//pectate lyase [EC:4.2.2.2]	Pectin lyase-like superfamily protein
Ciclev10012300m	1991	259.002	660.831	1.34197	0.00071361	Up	NA	GO:0003677//DNA binding;GO:0003700//DNA binding transcription factor activity	GO:0006355//regulation of transcription, DNA-templated	K09287//RAV-like factor	related to ABI3/VP1 2
Ciclev10012302m	2865	169.316	50.2608	-1.69802	0.0309909	Down	GO:0005634//nucleus	NA	GO:0006511//ubiquitin-dependent protein catabolic process;GO:0007275//multicellular organism development	K04506//E3 ubiquitin-protein ligase SIAH1 [EC:2.3.2.27]	seven in absentia of Arabidopsis 2
Ciclev10012306m	1621	103.124	5.53686	-3.67043	0.0279396	Down	GO:0032783//ELL-EAF complex	NA	GO:0006355//regulation of transcription, DNA-templated	NA	RNA polymerase II transcription elongation factor
Ciclev10012362m	2292	119.568	5.26979	-3.92575	0.0335225	Down	NA	GO:0005524//ATP binding;GO:0004672//protein kinase activity	GO:0006468//protein phosphorylation	K04733//interleukin-1 receptor-associated kinase 4 [EC:2.7.11.1]	Protein kinase superfamily protein
Ciclev10012373m	1737	72.0442	20.0087	-1.71515	4.42e-05	Down	NA	NA	NA	K19269//phosphoglycolate phosphatase [EC:3.1.3.18 3.1.3.48]	2-phosphoglycolate phosphatase 1
Ciclev10012376m	1579	351.519	137.601	-1.33562	6.98e-12	Down	NA	GO:0003723//RNA binding	NA	K14945//protein quaking	RNA-binding KH domain-containing protein
Ciclev10012401m	1362	2.59303	111.61	4.41186	2.56e-05	Up	NA	NA	NA	NA
Ciclev10012485m	962	335.347	730.941	1.11766	0.000243463	Up	NA	GO:0005515//protein binding	NA	NA	Nuclear transport factor 2 (NTF2) family protein
Ciclev10012592m	1340	256.179	21.0404	-3.4424	0.0105294	Down	NA	NA	NA	NA	alpha/beta-Hydrolases superfamily protein
Ciclev10012605m	1302	64.3232	6.32375	-2.88173	0.0115896	Down	NA	NA	NA	NA	Regulator of chromosome condensation (RCC1) family protein
Ciclev10012703m	1261	1251.4	364.9	-1.77022	1.76e-05	Down	NA	NA	NA	NA	Protein of unknown function (DUF567)
Ciclev10012710m	779	6.58663	146.839	3.99749	0.00867251	Up	NA	GO:0005515//protein binding	NA	K00799//glutathione S-transferase [EC:2.5.1.18]	glutathione S-transferase TAU 8
Ciclev10012729m	1044	187.258	78.499	-1.22533	0.00210597	Down	NA	NA	NA	NA	Protein of unknown function (DUF567)
Ciclev10012759m	1465	55.3173	168.688	1.56138	0.000230016	Up	NA	NA	NA	NA	transcription factor IIIA
Ciclev10012787m	1562	127.435	39.2292	-1.6321	3.45e-09	Down	NA	NA	NA	NA	RING/U-box superfamily protein
Ciclev10012814m	1569	121.326	245.559	1.00073	0.00204855	Up	GO:0032040//small-subunit processome	NA	GO:0006364//rRNA processing	NA	embryo sac development arrest 14
Ciclev10012839m	1629	275.396	2.81056	-5.63665	9.61e-11	Down	NA	NA	NA	NA	PLATZ transcription factor family protein
Ciclev10012869m	782	35.6444	176.45	2.22169	0.000198658	Up	NA	NA	NA	NA
Ciclev10012870m	943	60.2345	859.726	3.77476	0.00216574	Up	NA	NA	NA	NA	Nascent polypeptide-associated complex (NAC), alpha subunit family protein
Ciclev10012896m	1006	124.865	49.2504	-1.2947	0.00096044	Down	GO:0016021//integral component of membrane	NA	GO:0006810//transport	NA	emp24/gp25L/p24 family/GOLD family protein
Ciclev10012931m	851	0	174.166	5.99164	0	Up	GO:0016020//membrane	GO:0008236//serine-type peptidase activity	GO:0006508//proteolysis	K09648//mitochondrial inner membrane protease subunit 2 [EC:3.4.21.-]	Peptidase S24/S26A/S26B/S26C family protein
Ciclev10012933m	853	307.082	87.0084	-1.78701	3.85e-06	Down	GO:0016020//membrane	GO:0008236//serine-type peptidase activity	GO:0006508//proteolysis	K09648//mitochondrial inner membrane protease subunit 2 [EC:3.4.21.-]	Peptidase S24/S26A/S26B/S26C family protein
Ciclev10012977m	1466	2.0168	82.6393	4.15417	0.00391325	Up	NA	NA	NA	NA	PLATZ transcription factor family protein
Ciclev10012991m	883	425.747	140.118	-1.5844	0.0069592	Down	NA	NA	NA	NA
Ciclev10013013m	1420	75.6405	3.3447	-3.67833	0.00029552	Down	NA	NA	NA	NA
Ciclev10013160m	832	715.548	1449.4	1.0155	1.36e-05	Up	NA	NA	NA	NA
Ciclev10013222m	684	161.273	51.5212	-1.59509	0.00401726	Down	NA	NA	NA	NA
Ciclev10013227m	752	42.5933	11.3682	-1.68117	0.0461846	Down	NA	NA	NA	NA
Ciclev10013400m	822	34.0405	74.2342	1.0646	0.020606	Up	NA	NA	NA	NA
Ciclev10013465m	720	13.099	57.7349	1.93011	0.0218557	Up	NA	NA	NA	NA	Argonaute family protein
Ciclev10013537m	2313	105.299	13.9023	-2.69563	0.0331433	Down	NA	GO:0004672//protein kinase activity	GO:0006468//protein phosphorylation	NA	Leucine-rich repeat protein kinase family protein
Ciclev10013663m	396	51.0151	5.17853	-2.75677	0.00452454	Down	NA	NA	NA	NA	Bifunctional inhibitor/lipid-transfer protein/seed storage 2S albumin superfamily protein
Ciclev10013722m	1212	91.0416	15.4469	-2.3638	1.31e-10	Down	NA	GO:0005515//protein binding	NA	NA	receptor like protein 12
Ciclev10014039m	5488	0	678.269	7.93608	0	Up	NA	GO:0003677//DNA binding	GO:0006355//regulation of transcription, DNA-templated;GO:0006351//transcription, DNA-templated	NA	Homeodomain-like transcriptional regulator
Ciclev10014270m	2929	1063.88	250.28	-2.07554	6.45e-10	Down	NA	NA	NA	NA	Root hair defective 3 GTP-binding protein (RHD3)
Ciclev10014276m	2782	446.286	186.012	-1.25013	2.64e-10	Down	NA	NA	NA	NA
Ciclev10014388m	2531	564.946	0	-7.67352	0	Down	GO:0016020//membrane	GO:0005216//ion channel activity	GO:0055085//transmembrane transport;GO:0006811//ion transport	K16900//two pore calcium channel protein, plant	two-pore channel 1
Ciclev10014427m	2652	139.416	0	-5.67621	0	Down	NA	GO:0004672//protein kinase activity	GO:0006468//protein phosphorylation	NA	Leucine-rich repeat transmembrane protein kinase
Ciclev10014493m	2544	9.62814	146.11	3.58479	0.048578	Up	NA	NA	NA	NA
Ciclev10014499m	2417	0	105.841	5.28763	1.83e-07	Up	NA	NA	NA	NA	cleavage and polyadenylation specificity factor 3
Ciclev10014559m	2714	145.824	0	-5.73981	0	Down	NA	NA	NA	NA	Protein of unknown function (DUF63 and DUF632)
Ciclev10014568m	2669	447.024	86.2932	-2.33622	0.0256467	Down	NA	NA	NA	NA	TPX2 (targeting protein for Xklp2) protein family
Ciclev10014572m	3288	35.8919	189.332	2.31256	0.00346638	Up	NA	NA	NA	NA	evolutionarily conserved C-terminal region 2
Ciclev10014641m	1924	835.507	372.457	-1.15964	0.00689035	Down	NA	GO:0004672//protein kinase activity	GO:0006468//protein phosphorylation	K04733//interleukin-1 receptor-associated kinase 4 [EC:2.7.11.1]	Leucine-rich repeat transmembrane protein kinase
Ciclev10014705m	2567	115.847	598.28	2.34107	0.0162169	Up	NA	NA	NA	NA	eukaryotic translation initiation factor-related
Ciclev10014726m	1760	6.57492	208.345	4.4961	0.00083399	Up	NA	GO:0050660//flavin adenine dinucleotide binding;GO:0016491//oxidoreductase activity	GO:0055114//oxidation-reduction process	NA	FAD-binding Berberine family protein
Ciclev10014747m	2465	2.0168	256.198	5.75436	0	Up	NA	NA	NA	NA	TPX2 (targeting protein for Xklp2) protein family
Ciclev10014763m	2136	105.166	225.58	1.08099	0.0424153	Up	NA	NA	NA	K12951//cation-transporting P-type ATPase D [EC:3.6.3.-]	Polynucleotidyl transferase, ribonuclease H fold protein with HRDC domain
Ciclev10014799m	2549	0	155.872	5.8342	0	Up	NA	NA	NA	NA	Apoptosis inhibitory protein 5 (API5)
Ciclev10014811m	2242	108.326	311.296	1.49917	0.0137352	Up	NA	NA	NA	NA	SCARECROW-like 13
Ciclev10014857m	1768	28.7694	399.537	3.67261	0.0101784	Up	NA	GO:0050660//flavin adenine dinucleotide binding;GO:0016491//oxidoreductase activity	GO:0055114//oxidation-reduction process	NA	FAD-binding Berberine family protein
Ciclev10014861m	1720	169.608	53.3771	-1.6181	0.0233508	Down	NA	GO:0016705//oxidoreductase activity, acting on paired donors, with incorporation or reduction of molecular oxygen;GO:0020037//heme binding;GO:0005506//iron ion binding	GO:0055114//oxidation-reduction process	NA	cytochrome P45, family 76, subfamily A, polypeptide 6
Ciclev10014917m	2199	295.666	95.6402	-1.60044	2.56e-05	Down	NA	GO:0003676//nucleic acid binding	NA	K12837//splicing factor U2AF 65 kDa subunit	U2 snRNP auxilliary factor, large subunit, splicing factor
Ciclev10014936m	2082	254.145	80.7243	-1.62141	2.62e-05	Down	GO:0016020//membrane	GO:0015238//drug transmembrane transporter activity;GO:0015297//antiporter activity	GO:0055085//transmembrane transport;GO:0006855//drug transmembrane transport	NA	MATE efflux family protein
Ciclev10014938m	2997	315.333	84.5621	-1.86478	2.32e-06	Down	GO:0016020//membrane	NA	NA	NA	Early-responsive to dehydration stress protein (ERD4)
Ciclev10014983m	1506	114.368	44.7928	-1.30011	0.0282945	Down	GO:0016020//membrane	GO:0015238//drug transmembrane transporter activity;GO:0015297//antiporter activity	GO:0055085//transmembrane transport;GO:0006855//drug transmembrane transport	K03327//multidrug resistance protein, MATE family	MATE efflux family protein
Ciclev10014988m	2659	0	314.385	6.83356	0	Up	NA	GO:0005524//ATP binding;GO:0004672//protein kinase activity	GO:0006468//protein phosphorylation	NA	cysteine-rich RLK (RECEPTOR-like protein kinase) 25
Ciclev10015053m	1850	8272.92	25451.3	1.62094	0.0335817	Up	NA	NA	NA	NA	Sec14p-like phosphatidylinositol transfer family protein
Ciclev10015098m	2375	515.008	1068.93	1.04949	2.25e-12	Up	NA	GO:0003676//nucleic acid binding	NA	K14411//RNA-binding protein Musashi	RNA-binding (RRM/RBD/RNP motifs) family protein
Ciclev10015156m	2203	75.4331	215.872	1.48314	0.00165652	Up	NA	NA	NA	NA	Cysteinyl-tRNA synthetase, class Ia family protein
Ciclev10015181m	1713	0	407.359	7.20444	0	Up	NA	GO:0016301//kinase activity	NA	K04718//sphingosine kinase [EC:2.7.1.91]	sphingosine kinase 1
Ciclev10015190m	2348	308.304	0	-6.80563	0	Down	NA	NA	GO:0007165//signal transduction	NA	CBL-interacting protein kinase 23
Ciclev10015192m	2255	3112.05	4.40401	-8.75997	5.86e-09	Down	NA	NA	GO:0007165//signal transduction	NA	CBL-interacting protein kinase 23
Ciclev10015207m	1792	71.3974	10.677	-2.46254	2.13e-06	Down	NA	NA	NA	K01696//tryptophan synthase beta chain [EC:4.2.1.20]	Pyridoxal-5\'-phosphate-dependent enzyme family protein
Ciclev10015234m	1712	1074.5	400.287	-1.4183	0.0263013	Down	NA	GO:0016747//transferase activity, transferring acyl groups other than amino-acyl groups	NA	NA	HXXXD-type acyl-transferase family protein
Ciclev10015252m	2550	0	336.452	6.9306	0	Up	NA	GO:0008168//methyltransferase activity	NA	NA	S-adenosyl-L-methionine-dependent methyltransferases superfamily protein
Ciclev10015298m	1746	140.913	5.97243	-4.03702	0.00799147	Down	NA	GO:0005515//protein binding	NA	NA	Octicosapeptide/Phox/Bem1p family protein
Ciclev10015318m	2014	112.483	19.1515	-2.39381	2.06e-07	Down	NA	GO:0005515//protein binding	NA	K13216//nuclear inhibitor of protein phosphatase 1 [EC:3.1.4.-]	SMAD/FHA domain-containing protein
Ciclev10015319m	1701	20.3566	703.724	4.93239	0.00229274	Up	NA	GO:0004672//protein kinase activity	GO:0006468//protein phosphorylation	K03083//glycogen synthase kinase 3 beta [EC:2.7.11.26]	shaggy-like kinase 13
Ciclev10015342m	1349	98.5506	267.541	1.4156	7.75e-06	Up	NA	NA	NA	NA
Ciclev10015343m	2206	198.459	3.01023	-5.11894	0.00498873	Down	NA	NA	NA	NA	Metallo-hydrolase/oxidoreductase superfamily protein
Ciclev10015358m	1701	246.718	82.7718	-1.54415	7.79e-07	Down	NA	GO:0030170//pyridoxal phosphate binding	GO:0009058//biosynthetic process	K00815//tyrosine aminotransferase [EC:2.6.1.5]	Tyrosine transaminase family protein
Ciclev10015430m	1351	471.364	182.035	-1.35924	0.0131064	Down	NA	NA	NA	NA	Endosomal targeting BRO1-like domain-containing protein
Ciclev10015473m	1480	228.23	464.914	1.0176	2.49e-12	Up	NA	NA	NA	NA	2-oxoglutarate (2OG) and Fe(II)-dependent oxygenase superfamily protein
Ciclev10015474m	1575	487.305	50.4327	-3.20317	0.0076209	Down	NA	NA	NA	K01728//pectate lyase [EC:4.2.2.2]	Pectin lyase-like superfamily protein
Ciclev10015513m	1262	534.388	264.074	-1.00932	0.00186362	Down	GO:0016021//integral component of membrane	GO:0005215//transporter activity	NA	NA	purine permease 1
Ciclev10015568m	1500	1505.49	3933.86	1.38407	1.17e-08	Up	NA	GO:0008081//phosphoric diester hydrolase activity	GO:0006629//lipid metabolic process	NA	senescence-related gene 3
Ciclev10015692m	1928	31.8236	288.246	3.07212	1.53e-05	Up	NA	GO:0016831//carboxy-lyase activity;GO:0030170//pyridoxal phosphate binding	GO:0019752//carboxylic acid metabolic process	NA	glutamate decarboxylase 4
Ciclev10015711m	1650	5.22671	767.211	6.58734	4.44e-16	Up	NA	GO:0008531//riboflavin kinase activity	GO:0009231//riboflavin biosynthetic process	NA	riboflavin kinase/FMN hydrolase
Ciclev10015713m	1240	43.8748	3.3447	-2.92914	1.91e-07	Down	GO:0016020//membrane	GO:0046873//metal ion transmembrane transporter activity	GO:0055085//transmembrane transport;GO:0030001//metal ion transport	K14709//solute carrier family 39 (zinc transporter), member 1/2/3	zinc transporter 1 precursor
Ciclev10015736m	1729	878.592	315.584	-1.46907	0	Down	GO:0016020//membrane	GO:0008375//acetylglucosaminyltransferase activity	NA	NA	Core-2/I-branching beta-1,6-N-acetylglucosaminyltransferase family protein
Ciclev10015809m	1897	37.0658	1.00341	-3.39637	0.0216391	Down	NA	GO:0005525//GTP binding	NA	NA	GTP-binding family protein
Ciclev10015820m	1515	1106.63	2297.36	1.05193	2.37e-13	Up	NA	NA	NA	NA	DNAJ heat shock family protein
Ciclev10015842m	1435	128.646	0	-5.56258	1.71e-09	Down	NA	GO:0004222//metalloendopeptidase activity	GO:0006508//proteolysis	NA	Peptidase family M48 family protein
Ciclev10015857m	1286	677.317	85.7844	-2.94093	0.00309092	Down	NA	NA	NA	NA	EXORDIUM like 1
Ciclev10015895m	1565	5.67112	247.235	4.88658	1.18e-06	Up	NA	GO:0016787//hydrolase activity;GO:0004151//dihydroorotase activity	GO:0019856//pyrimidine nucleobase biosynthetic process	K01465//dihydroorotase [EC:3.5.2.3]	pyrimidin 4
Ciclev10015956m	2550	58.467	152.827	1.34518	0.0246379	Up	NA	NA	NA	K17560//unconventional prefoldin RPB5 interactor 1	Prefoldin chaperone subunit family protein
Ciclev10015979m	1735	368.237	5.74024	-5.4443	4.12e-05	Down	NA	NA	NA	K14785//ESF2/ABP1 family protein	RNA-binding (RRM/RBD/RNP motifs) family protein
Ciclev10016017m	1427	328.103	148.499	-1.1291	0.0148594	Down	NA	GO:0003677//DNA binding	GO:0006355//regulation of transcription, DNA-templated	NA	Dof-type zinc finger DNA-binding family protein
Ciclev10016045m	1327	520.719	136.304	-1.91223	0.00346421	Down	GO:0005634//nucleus	NA	GO:0006511//ubiquitin-dependent protein catabolic process;GO:0007275//multicellular organism development	K04506//E3 ubiquitin-protein ligase SIAH1 [EC:2.3.2.27]	seven in absentia of Arabidopsis 2
Ciclev10016046m	1304	305.547	639.964	1.05978	1.77e-14	Up	GO:0005634//nucleus	NA	GO:0006511//ubiquitin-dependent protein catabolic process;GO:0007275//multicellular organism development	K04506//E3 ubiquitin-protein ligase SIAH1 [EC:2.3.2.27]	seven in absentia of Arabidopsis 2
Ciclev10016109m	1157	348.382	838.599	1.26062	6.59e-05	Up	NA	NA	NA	NA	Protein of unknown function (DUF56)
Ciclev10016121m	1328	2.50977	337.851	6.00863	0.000240255	Up	NA	NA	NA	K17807//mitochondrial translocator assembly and maintenance protein 41
Ciclev10016123m	1124	3880.33	1303.19	-1.57209	0.00131562	Down	GO:0048046//apoplast;GO:0005618//cell wall	GO:0004553//hydrolase activity, hydrolyzing O-glycosyl compounds;GO:0016762//xyloglucan:xyloglucosyl transferase activity	GO:0005975//carbohydrate metabolic process;GO:0006073//cellular glucan metabolic process	K08235//xyloglucan:xyloglucosyl transferase [EC:2.4.1.207]	xyloglucan endotransglucosylase/hydrolase 5
Ciclev10016156m	1647	232.277	0	-6.40134	0	Down	GO:0016021//integral component of membrane	GO:0008324//cation transmembrane transporter activity	GO:0055085//transmembrane transport;GO:0006812//cation transport	NA	Cation efflux family protein
Ciclev10016201m	1409	382.928	881.843	1.19755	0.0211441	Up	NA	GO:0000287//magnesium ion binding;GO:0008897//holo-[acyl-carrier-protein] synthase activity	NA	K06133//4'-phosphopantetheinyl transferase [EC:2.7.8.-]	4\'-phosphopantetheinyl transferase superfamily
Ciclev10016222m	2453	204.742	59.7177	-1.73138	0.000176715	Down	NA	NA	NA	NA	Uncharacterised protein family (UPF497)
Ciclev10016244m	1153	33.4575	2.81056	-2.69623	0.000740737	Down	NA	NA	NA	NA
Ciclev10016252m	1268	5.73662	101.223	3.61007	0.007586	Up	NA	GO:0003743//translation initiation factor activity	GO:0006413//translational initiation	K03238//translation initiation factor 2 subunit 2	eukaryotic translation initiation factor 2 beta subunit
Ciclev10016278m	1087	50.6046	126.51	1.2761	0.0170863	Up	NA	GO:0016787//hydrolase activity	NA	K07766//diphosphoinositol-polyphosphate diphosphatase [EC:3.6.1.52]	nudix hydrolase homolog 17
Ciclev10016294m	1466	41.3128	118.827	1.4636	1.95e-05	Up	NA	NA	NA	NA	PQ-loop repeat family protein / transmembrane family protein
Ciclev10016328m	1146	558.737	248.065	-1.16253	0.000545311	Down	NA	NA	NA	NA	NHL domain-containing protein
Ciclev10016379m	1210	132.659	2091.94	3.95103	0.0253632	Up	GO:0005839//proteasome core complex	GO:0004298//threonine-type endopeptidase activity	GO:0051603//proteolysis involved in cellular protein catabolic process	NA	2S proteasome beta subunit PBB2
Ciclev10016462m	1205	71.8996	21.9284	-1.59568	0.000155966	Down	GO:0005737//cytoplasm	GO:0003746//translation elongation factor activity	GO:0006414//translational elongation;GO:0043043//peptide biosynthetic process	NA	elongation factor P (EF-P) family protein
Ciclev10016463m	1165	1976.17	909.744	-1.1168	5.07e-10	Down	NA	GO:0003700//DNA binding transcription factor activity	GO:0006355//regulation of transcription, DNA-templated	NA	erf domain protein 9
Ciclev10016481m	1466	91.5825	1.67235	-4.40531	0.000667669	Down	NA	GO:0016702//oxidoreductase activity, acting on single donors with incorporation of molecular oxygen, incorporation of two atoms of oxygen	GO:0055114//oxidation-reduction process	K10712//cysteamine dioxygenase [EC:1.13.11.19]	Protein of unknown function (DUF1637)
Ciclev10016524m	1325	104.481	282.668	1.4121	4.44e-09	Up	NA	NA	NA	NA
Ciclev10016527m	848	3.30108	67.1579	3.52349	0.0144532	Up	NA	GO:0016151//nickel cation binding	GO:0006807//nitrogen compound metabolic process	NA	urease accessory protein D
Ciclev10016533m	1547	93.7092	258.381	1.43649	0.000127188	Up	NA	GO:0004751//ribose-5-phosphate isomerase activity	GO:0009052//pentose-phosphate shunt, non-oxidative branch	K01807//ribose 5-phosphate isomerase A [EC:5.3.1.6]	NagB/RpiA/CoA transferase-like superfamily protein
Ciclev10016569m	1129	1.92563	62.3524	3.79067	0	Up	NA	GO:0005515//protein binding;GO:0003682//chromatin binding	NA	NA	PHD finger family protein / bromo-adjacent homology (BAH) domain-containing protein
Ciclev10016573m	1594	147.107	11.4241	-3.39942	0.0326263	Down	NA	NA	NA	NA	RING-finger protein for embryogenesis
Ciclev10016622m	1098	307.32	29.8735	-3.24739	3.18e-05	Down	GO:0016021//integral component of membrane	NA	NA	NA	Tetraspanin family protein
Ciclev10016650m	1494	54.7429	291.298	2.35397	0.00117065	Up	GO:0005840//ribosome;GO:0005622//intracellular	GO:0008097//5S rRNA binding;GO:0003735//structural constituent of ribosome	GO:0006412//translation	NA	ribosomal protein L5 B
Ciclev10016716m	1425	80.2645	13.3501	-2.36406	0.0459569	Down	NA	NA	NA	NA
Ciclev10016784m	984	237.816	58.0802	-1.98303	0	Down	NA	NA	NA	NA	autophagocytosis-associated family protein
Ciclev10016785m	818	1464.71	5743	1.96915	0.0123011	Up	NA	NA	NA	NA
Ciclev10016843m	1224	418.071	1818.19	2.11332	0.000532242	Up	NA	GO:0003723//RNA binding;GO:0004523//RNA-DNA hybrid ribonuclease activity	NA	K10743//ribonuclease H2 subunit A [EC:3.1.26.4]	Polynucleotidyl transferase, ribonuclease H-like superfamily protein
Ciclev10016877m	1388	1.15246	69.8661	4.20708	0.0140625	Up	NA	GO:0003677//DNA binding	GO:0006355//regulation of transcription, DNA-templated	NA	NAC domain containing protein 83
Ciclev10016885m	546	64.2209	4.2547	-3.25146	0	Down	GO:0005634//nucleus	NA	GO:0006355//regulation of transcription, DNA-templated	K14484//auxin-responsive protein IAA	indole-3-acetic acid inducible 32
Ciclev10016889m	973	3669.99	7679.77	1.06472	4.26e-05	Up	NA	NA	NA	K06688//ubiquitin-conjugating enzyme E2 C [EC:2.3.2.23]	ubiquitin-conjugating enzyme19
Ciclev10016931m	1824	40.2092	175.148	2.04923	1.17e-06	Up	NA	GO:0008080//N-acetyltransferase activity	NA	NA	Acyl-CoA N-acyltransferases (NAT) superfamily protein
Ciclev10016953m	1549	112.769	5.83832	-3.74482	2.79e-07	Down	NA	NA	NA	NA
Ciclev10017084m	676	707.202	1676.73	1.24218	0	Up	NA	GO:0009055//electron transfer activity;GO:0020037//heme binding	NA	K08906//cytochrome c6	Cytochrome c
Ciclev10017113m	921	827.668	149.783	-2.44448	0.000815015	Down	NA	NA	NA	NA	CCR-like
Ciclev10017129m	991	36.9559	8.98266	-1.75615	0.0479063	Down	NA	NA	NA	NA
Ciclev10017130m	973	188.632	485.978	1.35243	0.000134258	Up	NA	NA	NA	K15152//mediator of RNA polymerase II transcription subunit 21	mediator 21
Ciclev10017147m	748	1.65054	147.249	5.08134	5.67e-14	Up	GO:0005840//ribosome;GO:0005622//intracellular	GO:0003735//structural constituent of ribosome	GO:0006412//translation	K02912//large subunit ribosomal protein L32e	Ribosomal protein L32e
Ciclev10017159m	1213	1753.72	831.599	-1.07392	0.038714	Down	NA	NA	NA	NA	dormancy-associated protein-like 1
Ciclev10017203m	678	1853.26	3846.73	1.05245	7.56e-05	Up	NA	NA	NA	K10580//ubiquitin-conjugating enzyme E2 N [EC:2.3.2.23]	ubiquitin-conjugating enzyme 36
Ciclev10017253m	1949	565.657	228.339	-1.29836	1.3e-09	Down	NA	NA	NA	NA	dormancy-associated protein-like 1
Ciclev10017280m	661	269.874	111.626	-1.2529	0.0372355	Down	GO:0005739//mitochondrion	GO:0003954//NADH dehydrogenase activity;GO:0008137//NADH dehydrogenase (ubiquinone) activity	NA	K03963//NADH dehydrogenase (ubiquinone) 1 beta subcomplex subunit 7	NADH-ubiquinone oxidoreductase B18 subunit, putative
Ciclev10017294m	1473	5.22671	34.8652	2.23306	0.0252268	Up	NA	NA	NA	K12160//small ubiquitin-related modifier	small ubiquitin-like modifier 2
Ciclev10017298m	583	118.843	2798.9	4.52579	0.00901777	Up	NA	NA	NA	NA	Wound-responsive family protein
Ciclev10017300m	874	27.5515	347.536	3.52973	0.0497931	Up	NA	NA	NA	NA	Wound-responsive family protein
Ciclev10017349m	763	15.023	349.611	4.30692	0.00446001	Up	NA	NA	NA	NA	Wound-responsive family protein
Ciclev10017357m	333	132.696	306.703	1.19182	0.0285812	Up	NA	NA	NA	NA
Ciclev10017359m	729	7.05337	48.3101	2.37719	4.12e-10	Up	NA	NA	NA	NA
Ciclev10017360m	419	12.6761	64.4065	2.11993	0.0230992	Up	NA	NA	NA	NA
Ciclev10017369m	843	23.415	1.40528	-2.64565	0.00124635	Down	NA	NA	NA	NA
Ciclev10017375m	803	64.0446	24.4579	-1.29474	0.0245573	Down	NA	NA	NA	NA
Ciclev10017381m	463	595.76	1248.5	1.06388	0.0257061	Up	NA	NA	NA	K10881//26 proteasome complex subunit DSS1	DSS1 homolog on chromosome V
Ciclev10017421m	869	577.624	1270.67	1.13361	0.000599045	Up	NA	NA	NA	NA
Ciclev10017433m	894	3.58539	30.188	2.37259	0.0362583	Up	NA	NA	NA	NA	MATE efflux family protein
Ciclev10017551m	519	66.4422	13.3595	-2.10058	1.47e-08	Down	GO:0016021//integral component of membrane	NA	NA	NA	Cytochrome b561/ferric reductase transmembrane protein family
Ciclev10017636m	699	141.195	69.1918	-1.00031	0.0340585	Down	NA	NA	NA	NA	RING/U-box superfamily protein
Ciclev10017684m	612	19.5484	246.024	3.47801	0.016004	Up	NA	NA	NA	NA
Ciclev10017709m	687	0.717078	18.6478	2.61497	0.00244623	Up	NA	NA	NA	NA	TTF-type zinc finger protein with HAT dimerisation domain
Ciclev10017711m	2370	1.92563	56.9978	3.66691	0.0142098	Up	NA	GO:0005524//ATP binding;GO:0004672//protein kinase activity	GO:0006468//protein phosphorylation	NA	receptor-like protein kinase 1
Ciclev10017731m	1482	52.2405	17.372	-1.44901	0.0194058	Down	NA	NA	NA	NA
Ciclev10017831m	1095	43.7328	9.03906	-1.97643	0.00333279	Down	NA	NA	NA	NA
Ciclev10017968m	1830	60.5582	1.40528	-3.9194	0.0242865	Down	NA	NA	NA	K14487//auxin responsive GH3 gene family	Auxin-responsive GH3 family protein
Ciclev10018021m	726	117.684	32.197	-1.78411	1.58e-07	Down	NA	NA	NA	NA
Ciclev10018146m	1752	8.21624	213.596	4.29835	0.00399443	Up	NA	GO:0050660//flavin adenine dinucleotide binding;GO:0016491//oxidoreductase activity	GO:0055114//oxidation-reduction process	NA	FAD-binding Berberine family protein
Ciclev10018335m	1989	679.331	321.99	-1.07058	6.94e-08	Down	NA	NA	NA	NA	NAD(P)-binding Rossmann-fold superfamily protein
Ciclev10018410m	1166	64.6979	9.83695	-2.41897	0.0101024	Down	GO:0016021//integral component of membrane	GO:0022857//transmembrane transporter activity	NA	NA	nodulin MtN21 /EamA-like transporter family protein
Ciclev10018523m	4807	114.851	749.553	2.67709	0.00215203	Up	NA	NA	NA	NA	time for coffee
Ciclev10018539m	4285	2761.61	12183.6	2.14024	1.6e-10	Up	NA	GO:0003723//RNA binding;GO:0005515//protein binding	NA	K14327//regulator of nonsense transcripts 2	binding;RNA binding
Ciclev10018630m	3920	119.484	604.713	2.31285	0.0426605	Up	GO:0005634//nucleus	GO:0003677//DNA binding	NA	NA	methyl-CPG-binding domain protein 13
Ciclev10018647m	3522	141.521	0	-5.69742	0	Down	NA	NA	NA	NA
Ciclev10018667m	3728	339.555	0	-6.94374	0	Down	NA	NA	NA	NA	Plant protein of unknown function (DUF863)
Ciclev10018679m	3646	0	223.157	6.34425	0	Up	NA	NA	NA	NA	Plant protein of unknown function (DUF863)
Ciclev10018698m	3588	33.4597	744.544	4.36606	0.00898785	Up	NA	GO:0005524//ATP binding;GO:0003676//nucleic acid binding	NA	K12598//ATP-dependent RNA helicase DOB1 [EC:3.6.4.13]	RNA helicase, ATP-dependent, SK12/DOB1 protein
Ciclev10018703m	2942	265.425	126.315	-1.0549	0.0409872	Down	GO:0016020//membrane	GO:0015238//drug transmembrane transporter activity;GO:0015297//antiporter activity	GO:0055085//transmembrane transport;GO:0006855//drug transmembrane transport	K03327//multidrug resistance protein, MATE family	MATE efflux family protein
Ciclev10018768m	3084	727.435	1573.26	1.10991	0.0312166	Up	NA	GO:0005524//ATP binding;GO:0016887//ATPase activity	GO:0019538//protein metabolic process	K03695//ATP-dependent Clp protease ATP-binding subunit ClpB	heat shock protein 11
Ciclev10018822m	2997	4.67653	80.1256	3.47474	0.0496826	Up	NA	NA	NA	K06611//stachyose synthetase [EC:2.4.1.67]	stachyose synthase
Ciclev10018875m	2460	68.0356	20.5228	-1.60353	0.000304855	Down	NA	GO:0000287//magnesium ion binding;GO:0016829//lyase activity;GO:0010333//terpene synthase activity	GO:0008152//metabolic process	K04120//ent-copalyl diphosphate synthase [EC:5.5.1.13]	Terpenoid cyclases/Protein prenyltransferases superfamily protein
Ciclev10018947m	2763	1202.27	589.812	-1.02398	5.93e-13	Down	NA	NA	GO:0006508//proteolysis	K01278//dipeptidyl-peptidase 4 [EC:3.4.14.5]	prolyl oligopeptidase family protein
Ciclev10018987m	3048	128.358	0	-5.55942	7.33e-15	Down	NA	NA	NA	NA	Vps51/Vps67 family (components of vesicular transport) protein
Ciclev10018996m	2453	168.899	78.4659	-1.07934	0.0128304	Down	NA	GO:0005515//protein binding	NA	NA	Calcium-dependent lipid-binding (CaLB domain) family protein
Ciclev10019058m	2795	669.182	42.2325	-3.89996	0.0137703	Down	NA	GO:0005524//ATP binding;GO:0004672//protein kinase activity	GO:0006468//protein phosphorylation	NA	Protein kinase superfamily protein
Ciclev10019064m	4345	573.373	171.008	-1.72912	0.000178803	Down	NA	GO:0008289//lipid binding;GO:0003677//DNA binding	NA	NA	Homeobox-leucine zipper family protein / lipid-binding START domain-containing protein
Ciclev10019103m	3060	215.043	8.78299	-4.23547	0.0474401	Down	NA	NA	GO:0015969//guanosine tetraphosphate metabolic process	NA	RELA/SPOT homolog 2
Ciclev10019107m	2633	9.57448	178.713	3.87671	0.033193	Up	NA	NA	GO:0006629//lipid metabolic process	NA	alpha/beta-Hydrolases superfamily protein
Ciclev10019158m	3772	57.9564	0.382683	-4.26297	0.00118841	Down	NA	GO:0005515//protein binding	NA	NA	ARABIDILLO-1
Ciclev10019162m	3927	521.517	248.14	-1.06315	0.00884735	Down	NA	GO:0005525//GTP binding	NA	K01528//dynamin GTPase [EC:3.6.5.5]	dynamin-like protein 6
Ciclev10019177m	2811	701.695	36.8465	-4.15198	0	Down	NA	GO:0005515//protein binding	GO:0000160//phosphorelay signal transduction system	K12130//pseudo-response regulator 5	pseudo-response regulator 5
Ciclev10019224m	2775	0	369.108	7.0632	0	Up	NA	GO:0005524//ATP binding;GO:0004672//protein kinase activity	GO:0006468//protein phosphorylation	NA	Protein kinase superfamily protein
Ciclev10019259m	3867	566.566	0	-7.67763	0	Down	NA	NA	NA	NA	methylcrotonyl-CoA carboxylase alpha chain, mitochondrial / 3-methylcrotonyl-CoA carboxylase 1 (MCCA)
Ciclev10019267m	2879	338.474	1690.76	2.31112	6.02e-06	Up	GO:0016593//Cdc73/Paf1 complex	NA	GO:0006368//transcription elongation from RNA polymerase II promoter;GO:0016570//histone modification	K15177//RNA polymerase-associated protein LEO1	leo1-like family protein
Ciclev10019353m	2242	290.12	1.05396	-6.25511	1.57e-05	Down	NA	GO:0005524//ATP binding;GO:0004672//protein kinase activity	GO:0006468//protein phosphorylation	K08867//WNK lysine deficient protein kinase [EC:2.7.11.1]	with no lysine (K) kinase 3
Ciclev10019356m	2845	663.147	256.048	-1.36337	0.00223054	Down	NA	GO:0016773//phosphotransferase activity, alcohol group as acceptor	NA	NA	phosphoinositide 4-kinase gamma 7
Ciclev10019375m	2613	2963.7	1321.27	-1.16379	0.000999276	Down	NA	GO:0005515//protein binding	GO:0000160//phosphorelay signal transduction system	K12130//pseudo-response regulator 5	pseudo-response regulator 5
Ciclev10019443m	2408	340.723	0	-6.94865	0	Down	NA	GO:0004371//glycerone kinase activity	GO:0006071//glycerol metabolic process	K00863//triose/dihydroxyacetone kinase / FAD-AMP lyase (cyclizing) [EC:2.7.1.28 2.7.1.29 4.6.1.15]	Dihydroxyacetone kinase
Ciclev10019490m	2347	110.387	30.791	-1.75314	0.0194896	Down	NA	GO:0008168//methyltransferase activity	NA	NA	S-adenosyl-L-methionine-dependent methyltransferases superfamily protein
Ciclev10019505m	1769	0.55018	42.6806	3.7706	0.000468849	Up	NA	NA	NA	NA
Ciclev10019535m	2679	784.354	146.18	-2.40168	0.0342769	Down	NA	GO:0005515//protein binding	GO:0000160//phosphorelay signal transduction system	K12127//pseudo-response regulator 1	CCT motif -containing response regulator protein
Ciclev10019641m	2206	385.53	183.479	-1.05989	3.52e-05	Down	GO:0016021//integral component of membrane	NA	GO:0055085//transmembrane transport	K13783//MFS transporter, OPA family, solute carrier family 37 (glycerol-3-phosphate transporter), member 1/2	Major facilitator superfamily protein
Ciclev10019665m	2343	263.697	912.026	1.77945	4.57e-06	Up	NA	GO:0005506//iron ion binding;GO:0016491//oxidoreductase activity	GO:0006633//fatty acid biosynthetic process;GO:0055114//oxidation-reduction process	K15404//aldehyde decarbonylase [EC:4.1.99.5]	Fatty acid hydroxylase superfamily
Ciclev10019684m	2729	0	113.462	5.38547	3.13e-09	Up	NA	GO:0003995//acyl-CoA dehydrogenase activity	GO:0055114//oxidation-reduction process	NA	acyl-CoA oxidase 1
Ciclev10019685m	2626	929.086	303.688	-1.60439	0	Down	NA	GO:0003995//acyl-CoA dehydrogenase activity	GO:0055114//oxidation-reduction process	NA	acyl-CoA oxidase 1
Ciclev10019705m	3254	0	135.235	5.63316	0	Up	NA	GO:0005515//protein binding	NA	NA	Transducin/WD4 repeat-like superfamily protein
Ciclev10019712m	1845	103.66	22.4859	-2.07473	0.026328	Down	NA	GO:0016705//oxidoreductase activity, acting on paired donors, with incorporation or reduction of molecular oxygen;GO:0020037//heme binding;GO:0005506//iron ion binding	GO:0055114//oxidation-reduction process	NA	cytochrome P45, family 76, subfamily A, polypeptide 4
Ciclev10019716m	3115	629.941	209.872	-1.57307	2.17e-06	Down	NA	NA	NA	K14328//regulator of nonsense transcripts 3	Smg-4/UPF3 family protein
Ciclev10019793m	1761	82.4827	14.1862	-2.32919	0.00230035	Down	NA	GO:0016705//oxidoreductase activity, acting on paired donors, with incorporation or reduction of molecular oxygen;GO:0020037//heme binding;GO:0005506//iron ion binding	GO:0055114//oxidation-reduction process	NA	cytochrome P45, family 94, subfamily B, polypeptide 3
Ciclev10019799m	1795	967.066	316.244	-1.60409	0.0420419	Down	NA	GO:0004553//hydrolase activity, hydrolyzing O-glycosyl compounds	GO:0005975//carbohydrate metabolic process	NA	cellulase 2
Ciclev10019882m	1955	1525.91	105.747	-3.81616	0.0124844	Down	NA	GO:0005515//protein binding	NA	K11801//WD repeat-containing protein 23	transducin family protein / WD-4 repeat family protein
Ciclev10019887m	2492	264.061	117.528	-1.14924	2.42e-07	Down	NA	GO:0004672//protein kinase activity	GO:0006468//protein phosphorylation	NA	Integrin-linked protein kinase family
Ciclev10019900m	2933	14.3416	89.6668	2.43275	0.000733833	Up	NA	GO:0004357//glutamate-cysteine ligase activity	GO:0042398//cellular modified amino acid biosynthetic process	NA	glutamate-cysteine ligase
Ciclev10019949m	1972	1361.23	478.486	-1.50295	1.39e-08	Down	NA	GO:0003677//DNA binding	GO:0006355//regulation of transcription, DNA-templated	NA	cycling DOF factor 3
Ciclev10019954m	2150	0	112.753	5.37664	5.75e-14	Up	NA	NA	NA	NA	phosphate starvation response 1
Ciclev10020043m	2960	88.4422	7.72903	-3.11765	0.0475324	Down	NA	GO:0005524//ATP binding;GO:0016301//kinase activity	GO:0008152//metabolic process	NA	Phosphoribulokinase / Uridine kinase family
Ciclev10020045m	1398	85.0858	2.10792	-4.16777	0.00293078	Down	NA	NA	NA	NA	Exostosin family protein
Ciclev10020046m	3031	984.584	2252.69	1.19178	1.01e-06	Up	NA	GO:0004357//glutamate-cysteine ligase activity	GO:0042398//cellular modified amino acid biosynthetic process	NA	glutamate-cysteine ligase
Ciclev10020056m	1895	84.2823	466.006	2.4288	0.00418545	Up	NA	NA	NA	NA	Calcium-binding endonuclease/exonuclease/phosphatase family
Ciclev10020057m	2018	61.9476	650.817	3.33593	0.0497207	Up	NA	GO:0071949//FAD binding	NA	NA	FAD/NAD(P)-binding oxidoreductase family protein
Ciclev10020104m	2060	151.431	0	-5.79324	0	Down	NA	NA	NA	NA	Transmembrane amino acid transporter family protein
Ciclev10020225m	1504	0	244.027	6.47171	0	Up	NA	NA	GO:0007034//vacuolar transport	K15053//charged multivesicular body protein 7	SNF7 family protein
Ciclev10020294m	1883	149.32	6.50561	-4.03375	0.00509564	Down	NA	GO:0008318//protein prenyltransferase activity	GO:0018342//protein prenylation	K14137//protein prenyltransferase alpha subunit repeat containing protein 1	Protein prenylyltransferase superfamily protein
Ciclev10020319m	2385	0	142.455	5.70672	0	Up	NA	GO:0016765//transferase activity, transferring alkyl or aryl (other than methyl) groups	GO:0008299//isoprenoid biosynthetic process;GO:0015979//photosynthesis	K05356//all-trans-nonaprenyl-diphosphate synthase [EC:2.5.1.84 2.5.1.85]	solanesyl diphosphate synthase 2
Ciclev10020333m	1782	17.6489	116.556	2.54629	0.0012129	Up	NA	GO:0003676//nucleic acid binding	NA	K14325//RNA-binding protein with serine-rich domain 1	arginine/serine-rich 45
Ciclev10020429m	1783	43.1891	301.747	2.72781	0.00237178	Up	NA	GO:0003723//RNA binding;GO:0004000//adenosine deaminase activity	GO:0006396//RNA processing	K15440//tRNA-specific adenosine deaminase 1 [EC:3.5.4.34]	adenosine deaminases;RNA binding;RNA binding;adenosine deaminases
Ciclev10020435m	1817	6.62664	94.0271	3.36324	0.00350738	Up	NA	NA	NA	NA
Ciclev10020468m	2020	135.262	44.2561	-1.55324	0.00276148	Down	NA	GO:0005515//protein binding	NA	NA	tubby like protein 3
Ciclev10020639m	2307	115.581	285.729	1.28542	0.00155835	Up	NA	GO:0004553//hydrolase activity, hydrolyzing O-glycosyl compounds	GO:0005975//carbohydrate metabolic process	K01188//beta-glucosidase [EC:3.2.1.21]	beta glucosidase 11
Ciclev10020643m	1924	0	434.256	7.29608	0	Up	NA	NA	NA	K05605//3-hydroxyisobutyryl-CoA hydrolase [EC:3.1.2.4]	beta-hydroxyisobutyryl-CoA hydrolase 1
Ciclev10020668m	1798	1385.49	3244.04	1.22574	0.0184729	Up	NA	GO:0005525//GTP binding	GO:0006614//SRP-dependent cotranslational protein targeting to membrane	K03110//fused signal recognition particle receptor	signal recognition particle receptor protein, chloroplast (FTSY)
Ciclev10020750m	1338	5.4993	28.75	1.92903	0.0036313	Up	NA	NA	NA	NA	hydroxysteroid dehydrogenase 5
Ciclev10020803m	1948	0	121.823	5.48567	0	Up	NA	GO:0016829//lyase activity	GO:0006520//cellular amino acid metabolic process	K01620//threonine aldolase [EC:4.1.2.48]	threonine aldolase 1
Ciclev10020841m	2307	248.754	74.6373	-1.70001	3.51e-07	Down	GO:0016021//integral component of membrane	NA	GO:0055085//transmembrane transport	NA	Nodulin-like / Major Facilitator Superfamily protein
Ciclev10020860m	1642	4.32172	400.519	5.82737	2.48e-09	Up	NA	NA	NA	K14684//solute carrier family 25 (mitochondrial phosphate transporter), member 23/24/25/41	adenine nucleotide transporter 1
Ciclev10020890m	1946	562.779	245.016	-1.19053	0.0198637	Down	NA	GO:0004672//protein kinase activity	GO:0006468//protein phosphorylation	K08287//dual-specificity kinase [EC:2.7.12.1]	FUS3-complementing gene 2
Ciclev10020903m	1688	0	209.071	6.25138	0	Up	NA	GO:0016491//oxidoreductase activity	GO:0008152//metabolic process	NA	NAD(P)-binding Rossmann-fold superfamily protein
Ciclev10020904m	1993	263.639	1068.83	2.00801	1.68e-07	Up	NA	NA	NA	NA
Ciclev10020912m	1767	7.70252	91.9893	3.17633	0.0260351	Up	NA	GO:0003723//RNA binding;GO:0004000//adenosine deaminase activity	GO:0006396//RNA processing	K15440//tRNA-specific adenosine deaminase 1 [EC:3.5.4.34]	adenosine deaminases;RNA binding;RNA binding;adenosine deaminases
Ciclev10020966m	2610	280.852	31.2674	-3.05837	0.00743492	Down	NA	NA	NA	NA	SET domain-containing protein
Ciclev10020972m	1267	439.447	214.955	-1.02221	1.23e-07	Down	NA	NA	NA	NA	carboxyesterase 18
Ciclev10021042m	1327	311.258	1167.08	1.89732	1.51e-05	Up	GO:0016020//membrane	NA	NA	NA	Uncharacterized protein family (UPF16)
Ciclev10021100m	1500	1231.32	459.562	-1.41642	3.51e-05	Down	NA	GO:0003677//DNA binding	GO:0006355//regulation of transcription, DNA-templated	NA	OBF binding protein 4
Ciclev10021141m	1535	58.9328	0.668939	-4.16101	0.0095565	Down	NA	GO:0003677//DNA binding	GO:0006355//regulation of transcription, DNA-templated	NA	NAC (No Apical Meristem) domain transcriptional regulator superfamily protein
Ciclev10021176m	1170	115.747	819.391	2.79421	0.000108819	Up	NA	GO:0005515//protein binding	NA	NA	Tetratricopeptide repeat (TPR)-like superfamily protein
Ciclev10021194m	4541	2712.11	1079.52	-1.32679	5.75e-05	Down	GO:0016021//integral component of membrane	NA	GO:0055085//transmembrane transport	K08150//MFS transporter, SP family, solute carrier family 2 (myo-inositol transporter), member 13	inositol transporter 1
Ciclev10021198m	1572	586.85	0	-7.72814	0	Down	NA	GO:0016787//hydrolase activity	NA	K01517//manganese-dependent ADP-ribose/CDP-alcohol diphosphatase [EC:3.6.1.13 3.6.1.16 3.6.1.53]	Calcineurin-like metallo-phosphoesterase superfamily protein
Ciclev10021206m	1337	0	489.372	7.46743	0	Up	NA	GO:0005515//protein binding	NA	K10640//E3 ubiquitin-protein ligase RNF25 [EC:2.3.2.27]	RWD domain-containing protein
Ciclev10021234m	1485	184.418	46.4913	-1.92573	0.0330807	Down	NA	NA	GO:0007034//vacuolar transport	K15053//charged multivesicular body protein 7	SNF7 family protein
Ciclev10021257m	1266	232.786	615.388	1.39186	0.0340731	Up	NA	GO:0005524//ATP binding;GO:0016301//kinase activity	GO:0008152//metabolic process	NA	P-loop containing nucleoside triphosphate hydrolases superfamily protein
Ciclev10021330m	1215	417.036	192.869	-1.10148	0.00370267	Down	NA	GO:0008234//cysteine-type peptidase activity	GO:0006508//proteolysis	NA	Cysteine proteinases superfamily protein
Ciclev10021369m	1482	0	123.263	5.50225	0	Up	NA	NA	NA	NA	Protein of unknown function (DUF1639)
Ciclev10021395m	2246	106.003	22.7439	-2.0915	0.0312454	Down	NA	NA	NA	K16075//magnesium transporter	magnesium transporter 7
Ciclev10021472m	1279	0	108.222	5.31892	1.92e-13	Up	NA	GO:0005515//protein binding;GO:0051087//chaperone binding	NA	NA	BCL-2-associated athanogene 1
Ciclev10021500m	1111	448.623	1078.43	1.26015	0.0111786	Up	NA	GO:0005515//protein binding	GO:0007165//signal transduction	NA	Disease resistance protein (TIR-NBS-LRR class) family
Ciclev10021560m	1796	12.6541	127.762	3.08024	1.02e-08	Up	NA	NA	NA	NA	myosin heavy chain-related
Ciclev10021561m	1040	77.8782	245.337	1.62111	0.0030719	Up	NA	NA	GO:0006284//base-excision repair	K10773//endonuclease III [EC:4.2.99.18]	DNA glycosylase superfamily protein
Ciclev10021575m	1061	88.7935	1271.52	3.79862	0.0393203	Up	NA	GO:0016702//oxidoreductase activity, acting on single donors with incorporation of molecular oxygen, incorporation of two atoms of oxygen	GO:0055114//oxidation-reduction process	K10712//cysteamine dioxygenase [EC:1.13.11.19]	Protein of unknown function (DUF1637)
Ciclev10021627m	2202	15.0586	80.7034	2.22643	9.05e-06	Up	NA	GO:0003676//nucleic acid binding	NA	K12897//transformer-2 protein	RNA-binding (RRM/RBD/RNP motifs) family protein
Ciclev10021652m	1193	428.373	1610.96	1.90414	8.36e-05	Up	NA	GO:0003700//DNA binding transcription factor activity	GO:0006355//regulation of transcription, DNA-templated	K09286//EREBP-like factor	ethylene responsive element binding factor 1
Ciclev10021663m	1014	0	122.129	5.48921	0	Up	NA	GO:0005515//protein binding	NA	NA	Tetratricopeptide repeat (TPR)-like superfamily protein
Ciclev10021705m	887	14.1315	428.03	4.67091	0.000783469	Up	NA	NA	NA	NA
Ciclev10021721m	842	0.55018	32.8436	3.41882	0.0159307	Up	NA	GO:0004568//chitinase activity	GO:0006032//chitin catabolic process;GO:0016998//cell wall macromolecule catabolic process	NA	Chitinase family protein
Ciclev10021739m	1225	32.9764	442.553	3.63858	0.0304895	Up	NA	NA	NA	NA
Ciclev10021768m	1639	7.52932	71.9638	2.8579	4.08e-06	Up	NA	GO:0003676//nucleic acid binding	NA	NA	RNA-binding (RRM/RBD/RNP motifs) family protein
Ciclev10021781m	1179	71.7669	15.0153	-2.0666	0.000191612	Down	NA	NA	GO:0016036//cellular response to phosphate starvation	NA	SPX domain gene 3
Ciclev10021805m	1939	223.504	109.908	-1.00579	1.98e-06	Down	NA	GO:0005524//ATP binding;GO:0016301//kinase activity	GO:0008152//metabolic process	NA	P-loop containing nucleoside triphosphate hydrolases superfamily protein
Ciclev10021821m	1294	156.202	384.207	1.28341	0.000324012	Up	NA	GO:0008270//zinc ion binding	NA	K18932//palmitoyltransferase [EC:2.3.1.225]	DHHC-type zinc finger family protein
Ciclev10021832m	983	0	202.786	6.20793	0	Up	NA	NA	GO:0006457//protein folding;GO:0015031//protein transport	NA
Ciclev10021846m	1148	0	131.809	5.59689	0	Up	NA	NA	GO:0006355//regulation of transcription, DNA-templated	NA	Far-red impaired responsive (FAR1) family protein
Ciclev10021869m	1645	1.66356	76.0859	4.14935	5.66e-14	Up	NA	NA	NA	K13344//peroxin-13	peroxin 13
Ciclev10021895m	1475	29.9848	976.007	4.90074	0.00105659	Up	NA	GO:0003824//catalytic activity;GO:0004722//protein serine/threonine phosphatase activity	GO:0006470//protein dephosphorylation	NA	thylakoid-associated phosphatase 38
Ciclev10021917m	959	8.52778	341.199	4.92683	0.000135162	Up	NA	NA	GO:0006457//protein folding;GO:0015031//protein transport	NA
Ciclev10021947m	1163	477.829	1256.5	1.38966	0.0411841	Up	NA	NA	NA	NA	P-loop containing nucleoside triphosphate hydrolases superfamily protein
Ciclev10021981m	773	182.461	83.7488	-1.09815	3.58e-07	Down	NA	NA	NA	K03152//4-methyl-5(b-hydroxyethyl)-thiazole monophosphate biosynthesis	Class I glutamine amidotransferase-like superfamily protein
Ciclev10021990m	999	427.008	1154.05	1.42847	0.0377053	Up	NA	NA	NA	NA	PLATZ transcription factor family protein
Ciclev10022043m	841	65.5378	136.498	1.02762	7.73e-08	Up	NA	NA	NA	K03152//4-methyl-5(b-hydroxyethyl)-thiazole monophosphate biosynthesis	Class I glutamine amidotransferase-like superfamily protein
Ciclev10022106m	1604	62.3044	1.14805	-4.05013	0.0318022	Down	GO:0005634//nucleus	GO:0003899//DNA-directed 5'-3' RNA polymerase activity;GO:0003677//DNA binding	GO:0006351//transcription, DNA-templated	K03013//DNA-directed RNA polymerases I, II, and III subunit RPABC1	Eukaryotic rpb5 RNA polymerase subunit family protein
Ciclev10022149m	1160	3.85126	144.774	4.47563	0.000790424	Up	GO:0009349//riboflavin synthase complex	NA	GO:0009231//riboflavin biosynthetic process	K00794//6,7-dimethyl-8-ribityllumazine synthase [EC:2.5.1.78]	6,7-dimethyl-8-ribityllumazine synthase / DMRL synthase / lumazine synthase / riboflavin synthase
Ciclev10022160m	802	137.773	29.2037	-2.13568	0.000605059	Down	NA	GO:0005515//protein binding	NA	K00799//glutathione S-transferase [EC:2.5.1.18]	Glutathione S-transferase family protein
Ciclev10022198m	1060	2681.6	6483.47	1.2728	0.00175117	Up	NA	NA	GO:0007275//multicellular organism development	NA	Plant-specific transcription factor YABBY family protein
Ciclev10022204m	1752	25.066	416.977	3.91397	0.00212885	Up	NA	GO:0003676//nucleic acid binding	NA	K12897//transformer-2 protein	RNA-binding (RRM/RBD/RNP motifs) family protein
Ciclev10022303m	831	41.2212	122.491	1.50941	0.000922719	Up	NA	NA	NA	K09422//myb proto-oncogene protein, plant	myb domain protein 66
Ciclev10022319m	1261	29.7587	306.621	3.24921	0	Up	NA	NA	NA	NA	Pleckstrin homology (PH) domain-containing protein
Ciclev10022327m	729	88.2266	263.577	1.54931	0.000883792	Up	NA	NA	NA	NA
Ciclev10022352m	1735	868.659	2245.37	1.36726	0.00275646	Up	NA	NA	NA	NA	Ribosomal protein L7Ae/L3e/S12e/Gadd45 family protein
Ciclev10022391m	1485	29.0417	308.927	3.29208	0	Up	NA	GO:0005515//protein binding	NA	NA	glutathione S-transferase zeta 1
Ciclev10022396m	1190	61.0355	299.405	2.24344	0.0320762	Up	GO:0005840//ribosome;GO:0005622//intracellular	GO:0003735//structural constituent of ribosome	GO:0006412//translation	K02993//small subunit ribosomal protein S7e	Ribosomal protein S7e family protein
Ciclev10022400m	987	276.408	635.027	1.19188	0.000579855	Up	NA	NA	NA	NA	endoplasmic reticulum auxin binding protein 1
Ciclev10022438m	933	188.581	479.953	1.33493	0.0174746	Up	NA	GO:0003700//DNA binding transcription factor activity	GO:0006355//regulation of transcription, DNA-templated	NA	Integrase-type DNA-binding superfamily protein
Ciclev10022449m	776	35.5608	205.763	2.44336	0.000180122	Up	NA	GO:0005515//protein binding	NA	NA	BON association protein 2
Ciclev10022504m	543	102.21	234.733	1.17774	0.00810524	Up	NA	NA	NA	NA	Protein of unknown function (DUF3245)
Ciclev10022527m	1150	3585.69	1754.32	-1.03017	0.0013773	Down	NA	NA	NA	NA
Ciclev10022589m	928	413.28	169.626	-1.27098	0.000385385	Down	GO:0016021//integral component of membrane;GO:0012511//monolayer-surrounded lipid storage body	NA	NA	NA	Oleosin family protein
Ciclev10022598m	1297	261.927	40.7655	-2.60378	9.01e-05	Down	NA	NA	NA	NA
Ciclev10022711m	1244	52.9557	2.37499	-3.43434	0.0098738	Down	NA	NA	NA	NA
Ciclev10022739m	1334	8.60493	137.18	3.61972	0.00961588	Up	NA	NA	NA	NA	basic helix-loop-helix (bHLH) DNA-binding superfamily protein
Ciclev10022862m	1552	491.871	1069.19	1.11578	0.003043	Up	NA	NA	NA	NA	auxin-regulated gene involved in organ size
Ciclev10022863m	525	4.03361	168.831	4.65441	9.35e-05	Up	NA	NA	NA	NA
Ciclev10022886m	1800	132.458	41.449	-1.61242	0.00552326	Down	NA	GO:0005506//iron ion binding;GO:0051536//iron-sulfur cluster binding	GO:0016226//iron-sulfur cluster assembly	NA	SufE/NifU family protein
Ciclev10022941m	841	70.3216	166.859	1.21449	0.00774805	Up	NA	NA	NA	NA	DnaJ/Hsp4 cysteine-rich domain superfamily protein
Ciclev10022951m	652	3492.28	9926.53	1.50638	0.00101283	Up	NA	NA	NA	NA	response to low sulfur 2
Ciclev10023075m	776	11.8431	68.561	2.28641	0.000169372	Up	NA	NA	NA	NA
Ciclev10023076m	516	41.9554	782.914	4.13445	0.0107043	Up	NA	NA	NA	NA
Ciclev10023095m	817	56.2851	1.40528	-3.81864	2.71e-12	Down	NA	NA	NA	NA	Yippee family putative zinc-binding protein
Ciclev10023121m	801	45.6622	112.754	1.25396	4.22e-07	Up	NA	NA	NA	NA
Ciclev10023146m	1043	0	196.857	6.16571	0	Up	NA	NA	NA	NA	Ubiquitin domain-containing protein
Ciclev10023234m	536	21.6187	78.9364	1.74378	0.0065795	Up	NA	NA	NA	K12456//anaphase-promoting complex subunit 13	bonsai
Ciclev10023242m	965	11.6526	107.725	2.93664	0.00339794	Up	NA	NA	NA	NA
Ciclev10023356m	882	59.5	6.43917	-2.75594	0.00493237	Down	NA	NA	NA	NA	Histone H3 K4-specific methyltransferase SET7/9 family protein
Ciclev10023383m	3522	70.0034	210.741	1.55269	9.04e-05	Up	NA	NA	NA	NA	embryo defective 173
Ciclev10023391m	2163	40.2373	103.382	1.30327	4.51e-06	Up	NA	GO:0043531//ADP binding;GO:0005515//protein binding	GO:0007165//signal transduction	NA	Disease resistance protein (TIR-NBS-LRR class) family
Ciclev10023496m	264	3.08469	43.1312	2.96853	0.00850966	Up	NA	NA	NA	K15902//EKC/KEOPS complex subunit PCC1/LAGE3
Ciclev10023497m	2427	403.613	144.538	-1.46394	5.25e-08	Down	NA	NA	NA	NA
Ciclev10023524m	2055	95.7224	257.954	1.40434	0.000645911	Up	NA	GO:0046983//protein dimerization activity	NA	NA	TTF-type zinc finger protein with HAT dimerisation domain
Ciclev10023546m	480	4.01816	45.0914	2.81579	0.000466221	Up	NA	GO:0003700//DNA binding transcription factor activity	GO:0006355//regulation of transcription, DNA-templated	NA	Integrase-type DNA-binding superfamily protein
Ciclev10023556m	639	68.35	394.542	2.48176	0.0499625	Up	NA	NA	NA	NA
Ciclev10023583m	1101	0.27509	61.2272	4.38856	0.00241762	Up	NA	NA	NA	NA
Ciclev10023605m	804	60.9886	21.5848	-1.38802	0.0154434	Down	NA	NA	GO:0006351//transcription, DNA-templated	K03145//transcription elongation factor S-II	transcript elongation factor IIS
Ciclev10023728m	900	28.4239	109.857	1.85185	0.020476	Up	NA	GO:0016788//hydrolase activity, acting on ester bonds	NA	NA	GDSL-like Lipase/Acylhydrolase superfamily protein
Ciclev10023828m	555	7.52782	51.6167	2.39968	7.83e-05	Up	NA	NA	NA	NA
Ciclev10024009m	753	204.073	79.2751	-1.33393	0.0130448	Down	GO:0005884//actin filament	NA	GO:0045010//actin nucleation	NA	actin binding
Ciclev10024176m	2847	39.4577	2.02367	-3.13609	8.86e-08	Down	NA	GO:0043531//ADP binding;GO:0005515//protein binding	GO:0007165//signal transduction	NA	Disease resistance protein (TIR-NBS-LRR class) family
Ciclev10024205m	1392	200.346	75.1081	-1.38289	0.0494382	Down	GO:0016020//membrane	GO:0015238//drug transmembrane transporter activity;GO:0015297//antiporter activity	GO:0055085//transmembrane transport;GO:0006855//drug transmembrane transport	K03327//multidrug resistance protein, MATE family	MATE efflux family protein
Ciclev10024395m	1650	7.15234	45.755	2.28872	0.0228195	Up	NA	GO:0004672//protein kinase activity	GO:0006468//protein phosphorylation	NA	Protein kinase superfamily protein
Ciclev10024448m	612	68.1655	18.6654	-1.726	0.0300033	Down	NA	GO:0003700//DNA binding transcription factor activity	GO:0006355//regulation of transcription, DNA-templated	NA	ethylene-responsive element binding factor 13
Ciclev10024475m	339	51.9571	210.877	1.96469	0.000170278	Up	NA	NA	NA	K02183//calmodulin	Calcium-binding EF-hand family protein
Ciclev10024524m	318	18.5408	68.6317	1.74386	0.0356325	Up	NA	NA	NA	NA	putative recombination initiation defects 3
Ciclev10024667m	752	83.06	269.961	1.6678	0.0260019	Up	NA	NA	NA	NA
Ciclev10024674m	1132	199.509	36.8606	-2.35134	0.00871966	Down	NA	NA	NA	NA
Ciclev10024703m	5825	17.3307	117.479	2.58006	0.000362316	Up	GO:0005634//nucleus	GO:0008168//methyltransferase activity;GO:0008270//zinc ion binding;GO:0018024//histone-lysine N-methyltransferase activity	GO:0034968//histone lysine methylation	NA	nucleic acid binding;sequence-specific DNA binding transcription factors;zinc ion binding
Ciclev10024824m	3453	270.476	0	-6.61858	0	Down	NA	NA	NA	NA
Ciclev10024886m	3080	0	511.64	7.53127	0	Up	NA	GO:0004553//hydrolase activity, hydrolyzing O-glycosyl compounds;GO:0030246//carbohydrate binding	GO:0005975//carbohydrate metabolic process	NA	beta galactosidase 1
Ciclev10024958m	3458	14.0296	456.958	4.77338	8.08e-05	Up	NA	GO:0004672//protein kinase activity	GO:0006468//protein phosphorylation	NA	Protein kinase protein with adenine nucleotide alpha hydrolases-like domain
Ciclev10024967m	2725	170.62	0.35132	-5.7908	0.000373566	Down	NA	GO:0008270//zinc ion binding	NA	NA	Histidine kinase-, DNA gyrase B-, and HSP9-like ATPase family protein
Ciclev10024983m	3067	77.6457	7.88565	-2.91458	0.00481143	Down	NA	NA	NA	NA	transducin family protein / WD-4 repeat family protein
Ciclev10025038m	2699	986.159	5.35151	-6.92606	2.73e-08	Down	NA	GO:0008168//methyltransferase activity	NA	NA	S-adenosyl-L-methionine-dependent methyltransferases superfamily protein
Ciclev10025173m	2222	61.7854	20.029	-1.50112	0.00701686	Down	NA	NA	NA	NA	Histidine kinase-, DNA gyrase B-, and HSP9-like ATPase family protein
Ciclev10025183m	2659	717.611	9.0566	-5.92735	0.00031423	Down	NA	NA	NA	NA	pumilio 23
Ciclev10025219m	1966	199.726	1220.38	2.59458	0.0112983	Up	NA	GO:0005515//protein binding	NA	NA	Phototropic-responsive NPH3 family protein
Ciclev10025235m	1764	2.9191	199.525	5.14944	0.000288546	Up	NA	GO:0005507//copper ion binding;GO:0016491//oxidoreductase activity	GO:0055114//oxidation-reduction process	NA	Cupredoxin superfamily protein
Ciclev10025252m	2705	10.7717	97.24	2.88366	0.000392563	Up	NA	NA	NA	NA	LETM1-like protein
Ciclev10025270m	2061	146.732	638.93	2.10166	0.000716713	Up	NA	NA	NA	NA	mediator subunit 8
Ciclev10025283m	2012	532.966	16.1607	-4.82192	0.0182298	Down	NA	GO:0030170//pyridoxal phosphate binding	GO:0009058//biosynthetic process	K15849//bifunctional aspartate aminotransferase and glutamate/aspartate-prephenate aminotransferase [EC:2.6.1.1 2.6.1.78 2.6.1.79]	aspartate aminotransferase
Ciclev10025311m	1904	731.711	320.299	-1.18485	0.00127495	Down	NA	GO:0016705//oxidoreductase activity, acting on paired donors, with incorporation or reduction of molecular oxygen;GO:0020037//heme binding;GO:0005506//iron ion binding	GO:0055114//oxidation-reduction process	NA	cytochrome P45, family 711, subfamily A, polypeptide 1
Ciclev10025393m	2292	335.942	8.36174	-4.92595	0.00473999	Down	NA	GO:0004672//protein kinase activity	GO:0006468//protein phosphorylation	NA	ACT-like protein tyrosine kinase family protein
Ciclev10025403m	3296	140.571	963.513	2.7529	2.05e-05	Up	GO:0000159//protein phosphatase type 2A complex	NA	NA	K04354//serine/threonine-protein phosphatase 2A regulatory subunit B	Protein phosphatase 2A, regulatory subunit PR55
Ciclev10025406m	3293	1132.1	220.17	-2.34774	0.00014369	Down	GO:0000159//protein phosphatase type 2A complex	NA	NA	K04354//serine/threonine-protein phosphatase 2A regulatory subunit B	Protein phosphatase 2A, regulatory subunit PR55
Ciclev10025429m	1642	5.88389	81.5595	3.28299	0.0378141	Up	NA	GO:0016705//oxidoreductase activity, acting on paired donors, with incorporation or reduction of molecular oxygen;GO:0020037//heme binding;GO:0005506//iron ion binding	GO:0055114//oxidation-reduction process	NA	cytochrome P45, family 83, subfamily B, polypeptide 1
Ciclev10025430m	2001	1258.45	608.945	-1.04387	0	Down	GO:0016021//integral component of membrane	NA	GO:0055085//transmembrane transport	NA	Major facilitator superfamily protein
Ciclev10025499m	2512	183.381	370.056	1.00199	0.0278665	Up	NA	GO:0003677//DNA binding;GO:0005524//ATP binding;GO:0016787//hydrolase activity	NA	K14807//ATP-dependent RNA helicase DDX51/DBP6 [EC:3.6.4.13]	RNA helicase 1
Ciclev10025510m	2091	273.957	112.501	-1.26336	0.00354301	Down	GO:0016021//integral component of membrane	NA	NA	NA	Sulfite exporter TauE/SafE family protein
Ciclev10025602m	1812	262.049	0	-6.57339	0	Down	NA	GO:0005525//GTP binding	GO:0007264//small GTPase mediated signal transduction	NA	GTP binding
Ciclev10025706m	1806	1277.6	414.765	-1.61657	9.26e-05	Down	NA	NA	NA	NA	PLAC8 family protein
Ciclev10025831m	2428	22.2852	137.259	2.48203	0.000178389	Up	NA	NA	NA	NA	RING/FYVE/PHD zinc finger superfamily protein
Ciclev10025851m	1577	459.391	122.135	-1.88747	0.00289625	Down	NA	NA	NA	NA	Protein of unknown function (DUF1644)
Ciclev10025886m	2237	16.9198	81.0092	2.08854	3.23e-05	Up	NA	NA	NA	NA	Protein of unknown function (DUF581)
Ciclev10025919m	1690	1.43416	45.76	3.52559	0.0073079	Up	NA	GO:0016491//oxidoreductase activity	NA	K11517//(S)-2-hydroxy-acid oxidase [EC:1.1.3.15]	Aldolase-type TIM barrel family protein
Ciclev10025977m	2096	25.699	79.5622	1.5317	0.0104836	Up	NA	NA	NA	NA	S15/NS1, RNA-binding protein
Ciclev10026001m	1271	4.68955	107.097	3.87856	0.00455011	Up	NA	GO:0016491//oxidoreductase activity	GO:0055114//oxidation-reduction process	NA	2-oxoglutarate (2OG) and Fe(II)-dependent oxygenase superfamily protein
Ciclev10026005m	1534	803.074	1732.19	1.10632	0.0311821	Up	NA	NA	NA	NA	sequence-specific DNA binding transcription factors
Ciclev10026006m	1576	139.599	34.0541	-1.9506	0.0349383	Down	NA	GO:0008270//zinc ion binding;GO:0043565//sequence-specific DNA binding;GO:0003700//DNA binding transcription factor activity	GO:0006355//regulation of transcription, DNA-templated	NA	GATA transcription factor 5
Ciclev10026020m	1859	120.94	0	-5.47541	0.000806273	Down	NA	GO:0003700//DNA binding transcription factor activity	GO:0006355//regulation of transcription, DNA-templated	K08064//nuclear transcription factor Y, alpha	nuclear factor Y, subunit A3
Ciclev10026115m	1456	1579.9	3227.3	1.0292	3.45e-08	Up	NA	NA	NA	NA	proton gradient regulation 7
Ciclev10026173m	977	600.87	228.265	-1.38553	0.00203147	Down	GO:0016021//integral component of membrane	NA	GO:0055085//transmembrane transport	NA	Auxin efflux carrier family protein
Ciclev10026348m	3177	314.102	6.50561	-5.09267	0.000189974	Down	NA	NA	NA	NA	Low PSII Accumulation 3
Ciclev10026428m	1302	3.85126	49.9788	2.99189	5.4e-13	Up	NA	NA	NA	NA	post-illumination chlorophyll fluorescence increase
Ciclev10026460m	2411	244.189	60.1262	-1.97304	0.00369715	Down	NA	NA	NA	NA	Chaperone DnaJ-domain superfamily protein
Ciclev10026463m	2010	32.6389	120.316	1.79717	0.00113298	Up	NA	NA	NA	K10732//GINS complex subunit 1	partner of SLD five 1
Ciclev10026479m	1557	99.8757	5.26979	-3.67258	0	Down	NA	GO:0005524//ATP binding;GO:0004020//adenylylsulfate kinase activity	GO:0000103//sulfate assimilation	K00860//adenylylsulfate kinase [EC:2.7.1.25]	APS-kinase 2
Ciclev10026513m	2570	89.8008	28.1707	-1.58072	0.00203626	Down	NA	NA	NA	NA	Cystathionine beta-synthase (CBS) family protein
Ciclev10026552m	889	2362.27	230.497	-3.34175	0.000157097	Down	NA	NA	NA	NA	Lactoylglutathione lyase / glyoxalase I family protein
Ciclev10026613m	887	7.67777	82.8267	3.03304	0.0435975	Up	NA	NA	NA	NA
Ciclev10026621m	1171	56.2906	293.315	2.32553	0.00253701	Up	NA	NA	NA	NA
Ciclev10026628m	1502	26.4086	139.54	2.28563	6.97e-05	Up	NA	NA	NA	NA
Ciclev10026776m	866	50.8505	3.44415	-3.10693	6.88e-06	Down	NA	NA	NA	NA	silencing defective 5
Ciclev10026967m	804	13.2014	75.4233	2.29078	0.00182433	Up	NA	GO:0046983//protein dimerization activity	NA	NA	basic helix-loop-helix (bHLH) DNA-binding superfamily protein
Ciclev10027120m	1503	8.54623	122.273	3.4647	0.0276049	Up	NA	NA	NA	NA
Ciclev10027139m	423	216.372	86.1444	-1.30127	0.00987447	Down	NA	NA	NA	NA	Protein of unknown function (DUF1195)
Ciclev10027153m	1059	25.1701	60.3119	1.17458	0.0490599	Up	NA	GO:0016491//oxidoreductase activity	GO:0055114//oxidation-reduction process	K04124//gibberellin 3-beta-dioxygenase [EC:1.14.11.15]	gibberellin 3-oxidase 1
Ciclev10027597m	2688	24.4579	1.33788	-2.72539	0.00012413	Down	NA	GO:0047134//protein-disulfide reductase activity	GO:0055114//oxidation-reduction process	NA	Cysteine/Histidine-rich C1 domain family protein
Ciclev10027629m	2751	601.677	74.481	-2.96781	0	Down	GO:0016020//membrane	GO:0016760//cellulose synthase (UDP-forming) activity	GO:0030244//cellulose biosynthetic process	NA	cellulose synthase-like B4
Ciclev10027636m	849	39.899	137.668	1.71842	0.00465593	Up	NA	NA	NA	NA
Ciclev10027650m	855	46.643	158.778	1.70878	7.61e-09	Up	NA	NA	NA	K05575//NAD(P)H-quinone oxidoreductase subunit 4 [EC:1.6.5.3]	NADH-Ubiquinone/plastoquinone (complex I) protein
Ciclev10027688m	3965	9.9959	39.6498	1.73158	0.0458663	Up	NA	GO:0005524//ATP binding;GO:0005515//protein binding;GO:0004672//protein kinase activity	GO:0006468//protein phosphorylation	NA	Leucine-rich repeat protein kinase family protein
Ciclev10027734m	3252	470.743	223.57	-1.06488	0.00563831	Down	NA	NA	NA	NA	Plant protein of unknown function (DUF869)
Ciclev10027772m	2793	321.25	897.712	1.47458	0.0443111	Up	NA	GO:0003677//DNA binding;GO:0005524//ATP binding;GO:0016787//hydrolase activity	NA	K10875//DNA repair and recombination protein RAD54 and RAD54-like protein [EC:3.6.4.-]	homolog of RAD54
Ciclev10027780m	3566	210.851	840.84	1.98147	0.00369582	Up	NA	NA	NA	NA	Protein of unknown function (DUF3527)
Ciclev10027890m	2716	959.033	419.004	-1.18925	1.06e-06	Down	NA	GO:0046983//protein dimerization activity	NA	K12126//phytochrome-interacting factor 3	phytochrome interacting factor 3
Ciclev10027895m	3182	823.077	169.003	-2.2653	0.0223893	Down	NA	GO:0005515//protein binding;GO:0008270//zinc ion binding	NA	NA	RING/U-box superfamily protein
Ciclev10027908m	3788	4185.49	1940.69	-1.10772	3.28e-06	Down	NA	NA	NA	NA	F-box family protein
Ciclev10027996m	2713	0	160.124	5.87235	0	Up	NA	NA	NA	NA	evolutionarily conserved C-terminal region 5
Ciclev10028005m	2396	2188.17	992.345	-1.13861	1.79e-05	Down	NA	NA	NA	NA	F-box/RNI-like superfamily protein
Ciclev10028018m	2277	113.887	852.536	2.87405	7.3e-06	Up	NA	GO:0004553//hydrolase activity, hydrolyzing O-glycosyl compounds	GO:0005975//carbohydrate metabolic process	K05349//beta-glucosidase [EC:3.2.1.21]	Glycosyl hydrolase family protein
Ciclev10028028m	2316	131.841	445.982	1.73704	2.57e-05	Up	NA	GO:0003755//peptidyl-prolyl cis-trans isomerase activity;GO:0005515//protein binding	GO:0006457//protein folding;GO:0000413//protein peptidyl-prolyl isomerization	K12736//peptidylprolyl isomerase domain and WD repeat-containing protein 1 [EC:5.2.1.8]	cyclophilin71
Ciclev10028082m	2277	3752.49	1688.71	-1.15062	0.00457074	Down	NA	GO:0004420//hydroxymethylglutaryl-CoA reductase (NADPH) activity;GO:0050662//coenzyme binding	GO:0015936//coenzyme A metabolic process;GO:0055114//oxidation-reduction process	K00021//hydroxymethylglutaryl-CoA reductase (NADPH) [EC:1.1.1.34]	hydroxy methylglutaryl CoA reductase 1
Ciclev10028113m	1807	299.136	113.007	-1.38267	0.00227301	Down	NA	NA	NA	K09840//9-cis-epoxycarotenoid dioxygenase [EC:1.13.11.51]	nine-cis-epoxycarotenoid dioxygenase 4
Ciclev10028216m	2121	198.423	52.072	-1.87502	0.0283038	Down	NA	GO:0031683//G-protein beta/gamma-subunit complex binding;GO:0019001//guanyl nucleotide binding;GO:0004871//signal transducer activity;GO:0003924//GTPase activity	GO:0007186//G-protein coupled receptor signaling pathway	NA	extra-large G-protein 1
Ciclev10028232m	2189	56.5143	2.67576	-3.44184	0.025182	Down	NA	NA	NA	K17925//sorting nexin-13	Phox-associated domain;Phox-like;Sorting nexin, C-terminal
Ciclev10028239m	1865	2019.45	836.116	-1.26938	1.28e-07	Down	NA	GO:0016705//oxidoreductase activity, acting on paired donors, with incorporation or reduction of molecular oxygen;GO:0020037//heme binding;GO:0005506//iron ion binding	GO:0055114//oxidation-reduction process	NA	cytochrome P45, family 76, subfamily C, polypeptide 4
Ciclev10028285m	1872	29.6361	0.668939	-3.23216	0.0402074	Down	NA	NA	NA	NA	Tetratricopeptide repeat (TPR)-like superfamily protein
Ciclev10028306m	2270	0	112.304	5.37102	6.24e-09	Up	NA	NA	NA	NA	indeterminate(ID)-domain 5
Ciclev10028338m	1814	397.265	90.3743	-2.10246	0.0363583	Down	NA	GO:0008234//cysteine-type peptidase activity	GO:0006508//proteolysis	NA	Granulin repeat cysteine protease family protein
Ciclev10028394m	1691	21.6839	128.28	2.42146	6.2e-05	Up	NA	GO:0016758//transferase activity, transferring hexosyl groups	GO:0008152//metabolic process	NA	UDP-Glycosyltransferase superfamily protein
Ciclev10028415m	2512	186.529	10.1883	-3.86759	0.00792678	Down	NA	GO:0080019//fatty-acyl-CoA reductase (alcohol-forming) activity	NA	K13356//alcohol-forming fatty acyl-CoA reductase [EC:1.2.1.84]	Jojoba acyl CoA reductase-related male sterility protein
Ciclev10028523m	2460	445.26	138.687	-1.66316	0.0246113	Down	NA	GO:0043565//sequence-specific DNA binding;GO:0003700//DNA binding transcription factor activity	GO:0006355//regulation of transcription, DNA-templated	NA	abscisic acid responsive elements-binding factor 3
Ciclev10028549m	1230	24.5858	81.1613	1.61698	2.27e-09	Up	NA	GO:0071949//FAD binding	NA	NA	FAD/NAD(P)-binding oxidoreductase family protein
Ciclev10028596m	3485	73.974	1.40528	-4.19657	0.00205726	Down	NA	GO:0004672//protein kinase activity	GO:0006468//protein phosphorylation	K13412//calcium-dependent protein kinase [EC:2.7.11.1]	calmodulin-domain protein kinase 5
Ciclev10028609m	2865	93.2884	208.992	1.14037	0.0214354	Up	NA	NA	NA	NA	Major facilitator superfamily protein
Ciclev10028676m	1885	226.989	60.429	-1.86197	0.0249989	Down	NA	NA	NA	NA
Ciclev10028699m	1269	5.80294	237.045	4.80423	0.000488191	Up	NA	GO:0016491//oxidoreductase activity	GO:0055114//oxidation-reduction process	NA	2-oxoglutarate (2OG) and Fe(II)-dependent oxygenase superfamily protein
Ciclev10028733m	1593	18.2855	324.898	3.95927	0.0147912	Up	NA	NA	NA	NA	reticulata-related 1
Ciclev10028747m	1983	0.55018	186.135	5.82563	1.58e-05	Up	NA	NA	NA	NA	Polymerase/histidinol phosphatase-like
Ciclev10028802m	1967	41.792	411.69	3.21703	3.87e-13	Up	NA	NA	NA	NA	CBS domain-containing protein with a domain of unknown function (DUF21)
Ciclev10028937m	1227	0	259.284	6.55825	0	Up	NA	GO:0018580//nitronate monooxygenase activity	GO:0055114//oxidation-reduction process	NA	Aldolase-type TIM barrel family protein
Ciclev10028945m	1297	41.7121	7.47999	-2.11642	0.00718343	Down	GO:0048046//apoplast;GO:0005618//cell wall	GO:0004553//hydrolase activity, hydrolyzing O-glycosyl compounds;GO:0016762//xyloglucan:xyloglucosyl transferase activity	GO:0005975//carbohydrate metabolic process;GO:0006073//cellular glucan metabolic process	K08235//xyloglucan:xyloglucosyl transferase [EC:2.4.1.207]	xyloglucan endotransglucosylase/hydrolase 32
Ciclev10028950m	1437	335.59	126.2	-1.39145	0.00622988	Down	NA	NA	NA	NA	Family of unknown function (DUF716)
Ciclev10029002m	2640	750.23	294.978	-1.33853	0.0136704	Down	NA	NA	NA	NA	reticulata-related 1
Ciclev10029034m	1104	347.762	101.44	-1.74995	0.0460134	Down	NA	NA	NA	NA	NAD(P)-binding Rossmann-fold superfamily protein
Ciclev10029036m	2018	78.709	11.372	-2.52553	2.56e-06	Down	NA	NA	NA	NA
Ciclev10029074m	870	39.7354	0.35132	-3.76277	0.0315787	Down	NA	NA	NA	K18192//mitochondrial ATPase complex subunit ATP10
Ciclev10029110m	1366	34.0499	231.104	2.66682	0.0342753	Up	NA	GO:0016616//oxidoreductase activity, acting on the CH-OH group of donors, NAD or NADP as acceptor;GO:0003854//3-beta-hydroxy-delta5-steroid dehydrogenase activity	GO:0006694//steroid biosynthetic process;GO:0055114//oxidation-reduction process	NA	NmrA-like negative transcriptional regulator family protein
Ciclev10029180m	1909	187.497	471.593	1.31791	0.000162973	Up	NA	GO:0005515//protein binding;GO:0008270//zinc ion binding	NA	K10144//RING finger and CHY zinc finger domain-containing protein 1 [EC:2.3.2.27]	CHY-type/CTCHY-type/RING-type Zinc finger protein
Ciclev10029183m	1752	15.9304	64.3006	1.84201	0.0388218	Up	NA	GO:0004061//arylformamidase activity	GO:0019441//tryptophan catabolic process to kynurenine	NA	Cyclase family protein
Ciclev10029299m	777	220.445	496.262	1.16066	0.000268589	Up	NA	NA	NA	NA
Ciclev10029332m	1368	1410.49	2849.21	1.01293	0.0435428	Up	NA	NA	NA	NA
Ciclev10029341m	1677	557.954	2660.21	2.24766	4.32e-07	Up	NA	GO:0005515//protein binding;GO:0008270//zinc ion binding	NA	NA	CHY-type/CTCHY-type/RING-type Zinc finger protein
Ciclev10029420m	540	226.682	621.09	1.44298	0	Up	NA	GO:0016491//oxidoreductase activity	GO:0008152//metabolic process	K08081//tropinone reductase I [EC:1.1.1.206]	senescence-associated gene 13
Ciclev10029437m	880	281.702	830.332	1.55017	0	Up	NA	NA	NA	K13993//HSP20 family protein	HSP2-like chaperones superfamily protein
Ciclev10029451m	1037	149.958	1849.96	3.60052	0.0214522	Up	NA	GO:0020037//heme binding;GO:0019825//oxygen binding	NA	NA	hemoglobin 1
Ciclev10029459m	480	112.206	4.17815	-4.04645	0.0386211	Down	NA	NA	NA	NA	basic pathogenesis-related protein 1
Ciclev10029466m	791	10.0089	116.228	3.218	0.0257673	Up	NA	NA	NA	K13993//HSP20 family protein	HSP2-like chaperones superfamily protein
Ciclev10029467m	932	214.197	638.298	1.56295	2.64e-14	Up	NA	NA	NA	K13993//HSP20 family protein	HSP2-like chaperones superfamily protein
Ciclev10029481m	850	3161.13	1217.02	-1.37507	0.00147665	Down	NA	GO:0046872//metal ion binding	GO:0030001//metal ion transport	NA	farnesylated protein 6
Ciclev10029484m	880	4918.73	150.557	-5.00431	0.000121612	Down	NA	NA	NA	NA
Ciclev10029538m	1342	142.24	20.1254	-2.66245	0.00116118	Down	GO:0015629//actin cytoskeleton;GO:0005622//intracellular	GO:0003779//actin binding	GO:0030042//actin filament depolymerization	K05765//cofilin	actin depolymerizing factor 1
Ciclev10029588m	871	1.65054	30.9864	2.92979	1.99e-06	Up	GO:0016021//integral component of membrane	GO:0005375//copper ion transmembrane transporter activity	GO:0035434//copper ion transmembrane transport	K14686//solute carrier family 31 (copper transporter), member 1	Ctr copper transporter family
Ciclev10029650m	553	200.653	58.1579	-1.73913	0.0436194	Down	NA	NA	GO:0009733//response to auxin	K14488//SAUR family protein	SAUR-like auxin-responsive protein family
Ciclev10029656m	605	125.812	5.3262	-3.98748	0.0320481	Down	NA	NA	NA	NA
Ciclev10029668m	548	14.9907	217.624	3.63251	0.0321483	Up	NA	NA	NA	NA
Ciclev10029669m	576	398.906	1225.01	1.61192	4.71e-05	Up	NA	NA	NA	NA	RAD-like 6
Ciclev10029685m	565	1280.13	462.13	-1.4644	6.05e-06	Down	NA	NA	GO:0009733//response to auxin	K14488//SAUR family protein	SAUR-like auxin-responsive protein family
Ciclev10029688m	443	56.0642	159.784	1.46602	0	Up	NA	NA	NA	NA
Ciclev10029876m	885	69.4899	18.8997	-1.73701	0.0111287	Down	NA	GO:0008171//O-methyltransferase activity	NA	NA	O-methyltransferase family protein
Ciclev10029905m	780	2.15123	42.1108	3.18618	0.0256498	Up	NA	NA	NA	NA	expansin-like A3
Ciclev10029981m	1362	4.46014	38.2485	2.50239	6.29e-08	Up	NA	NA	NA	NA	Leucine-rich repeat (LRR) family protein
Ciclev10030023m	1098	813.025	383.034	-1.08032	0.0293102	Down	NA	GO:0005515//protein binding	NA	NA	Leucine-rich repeat (LRR) family protein
Ciclev10030181m	1356	487.987	137.362	-1.80814	0.000232687	Down	NA	GO:0016705//oxidoreductase activity, acting on paired donors, with incorporation or reduction of molecular oxygen;GO:0020037//heme binding;GO:0005506//iron ion binding	GO:0055114//oxidation-reduction process	NA	cytochrome P45, family 76, subfamily C, polypeptide 7
Ciclev10030250m	270	21.1167	57.8291	1.34269	0.00103408	Up	NA	NA	NA	NA	elongation defective 1 protein / ELD1 protein
Ciclev10030269m	1281	75.9556	380.219	2.28224	0.00178271	Up	NA	GO:0008168//methyltransferase activity	GO:0006364//rRNA processing	K09761//16S rRNA (uracil1498-N3)-methyltransferase [EC:2.1.1.193]	methyltransferases
Ciclev10030386m	474	2437.83	8309.47	1.768	0.0210635	Up	NA	NA	NA	NA
Ciclev10030412m	840	1056.75	452.781	-1.21771	0.0152904	Down	NA	GO:0005515//protein binding;GO:0008270//zinc ion binding	NA	K16283//E3 ubiquitin-protein ligase SDIR1 [EC:2.3.2.27]	RING/U-box superfamily protein
Ciclev10030481m	5409	443.083	109.933	-1.98394	0.032908	Down	GO:0016020//membrane;GO:0000148//1,3-beta-D-glucan synthase complex	GO:0003843//1,3-beta-D-glucan synthase activity	GO:0006075//(1->3)-beta-D-glucan biosynthetic process	NA	glucan synthase-like 7
Ciclev10030506m	4520	220.448	0	-6.32685	0	Down	NA	GO:0003677//DNA binding;GO:0005524//ATP binding;GO:0003918//DNA topoisomerase type II (ATP-hydrolyzing) activity	GO:0006265//DNA topological change	K03164//DNA topoisomerase II [EC:5.99.1.3]	topoisomerase II
Ciclev10030525m	4852	8.52778	172.118	3.95102	0.00323244	Up	NA	NA	NA	NA	Tudor/PWWP/MBT superfamily protein
Ciclev10030768m	2784	159.089	0	-5.86316	0	Down	NA	NA	NA	NA	maternal effect embryo arrest 12
Ciclev10030780m	3532	164.793	0	-5.91312	0	Down	NA	GO:0043169//cation binding;GO:0004556//alpha-amylase activity;GO:0005509//calcium ion binding;GO:0003824//catalytic activity	GO:0005975//carbohydrate metabolic process	NA	alpha-amylase-like 3
Ciclev10030799m	3046	291.298	43.6066	-2.6644	0.00130276	Down	NA	GO:0004672//protein kinase activity	GO:0006468//protein phosphorylation	K14510//serine/threonine-protein kinase CTR1 [EC:2.7.11.1]	Protein kinase superfamily protein
Ciclev10030801m	3410	150.773	31.1107	-2.17975	0.00336603	Down	NA	GO:0004672//protein kinase activity	GO:0006468//protein phosphorylation	K14510//serine/threonine-protein kinase CTR1 [EC:2.7.11.1]	Protein kinase superfamily protein
Ciclev10030803m	2489	0	112.951	5.37911	2.66e-15	Up	NA	GO:0016758//transferase activity, transferring hexosyl groups	GO:0008152//metabolic process	NA	UDP-Glycosyltransferase superfamily protein
Ciclev10030841m	2986	1099.4	107.151	-3.32567	2.11e-15	Down	NA	GO:0046872//metal ion binding	NA	NA	CCCH-type zinc finger protein with ARM repeat domain
Ciclev10031018m	2011	320.313	718.799	1.1592	0.0118694	Up	GO:0016020//membrane	GO:0003885//D-arabinono-1,4-lactone oxidase activity;GO:0050660//flavin adenine dinucleotide binding;GO:0016491//oxidoreductase activity	GO:0055114//oxidation-reduction process	NA	D-arabinono-1,4-lactone oxidase family protein
Ciclev10031099m	1922	25.6488	490.656	4.1174	0.00622009	Up	NA	GO:0016705//oxidoreductase activity, acting on paired donors, with incorporation or reduction of molecular oxygen;GO:0020037//heme binding;GO:0005506//iron ion binding	GO:0055114//oxidation-reduction process	K12153//phenylalanine N-monooxygenase [EC:1.14.13.124]	cytochrome p45 79a2
Ciclev10031233m	2239	85.796	15.8344	-2.25044	1.74e-05	Down	NA	GO:0008234//cysteine-type peptidase activity	GO:0006508//proteolysis	NA	UB-like protease 1D
Ciclev10031327m	1673	190.76	1.72056	-5.42611	0.000709513	Down	NA	GO:0004185//serine-type carboxypeptidase activity	GO:0006508//proteolysis	K16297//serine carboxypeptidase-like clade II [EC:3.4.16.-]	serine carboxypeptidase-like 4
Ciclev10031427m	1787	22.8417	163.454	2.69774	0.00014353	Up	NA	NA	NA	NA	Ankyrin repeat family protein
Ciclev10031446m	1398	267.638	122.229	-1.11316	0.00135393	Down	NA	NA	NA	NA	HD domain-containing metal-dependent phosphohydrolase family protein
Ciclev10031453m	1965	0	136.838	5.64981	0	Up	GO:0016021//integral component of membrane	GO:0004190//aspartic-type endopeptidase activity	NA	K04505//presenilin 1 [EC:3.4.23.-]	Presenilin-1
Ciclev10031568m	2165	84.3142	7.81075	-3.03967	0.00192867	Down	NA	NA	NA	K11826//AP-2 complex subunit mu-1	Clathrin adaptor complexes medium subunit family protein
Ciclev10031570m	1514	1083.09	492.23	-1.13332	1.09e-09	Down	NA	NA	NA	NA	Transmembrane amino acid transporter family protein
Ciclev10031588m	1759	470.336	2612.24	2.46656	1.42e-11	Up	NA	GO:0019905//syntaxin binding	NA	NA
Ciclev10031610m	1773	265.505	0	-6.59209	0	Down	NA	GO:0016616//oxidoreductase activity, acting on the CH-OH group of donors, NAD or NADP as acceptor;GO:0016615//malate dehydrogenase activity;GO:0016491//oxidoreductase activity	GO:0055114//oxidation-reduction process;GO:0006108//malate metabolic process	K00051//malate dehydrogenase (NADP+) [EC:1.1.1.82]	lactate/malate dehydrogenase family protein
Ciclev10031638m	1465	0	126.339	5.53704	0	Up	NA	GO:0005515//protein binding	NA	NA	F-box/RNI-like superfamily protein
Ciclev10031649m	3137	0	108.547	5.32314	9.29e-13	Up	GO:0005634//nucleus	GO:0008270//zinc ion binding;GO:0019789//SUMO transferase activity	GO:0016925//protein sumoylation;GO:0016049//cell growth;GO:0031668//cellular response to extracellular stimulus	NA	DNA-binding protein with MIZ/SP-RING zinc finger, PHD-finger and SAP domain
Ciclev10031664m	2356	0	256.794	6.54448	0	Up	NA	NA	NA	K16075//magnesium transporter	magnesium transporter 3
Ciclev10031682m	2231	2399.76	769.11	-1.63809	2.62e-07	Down	NA	GO:0003824//catalytic activity;GO:0004722//protein serine/threonine phosphatase activity	GO:0006470//protein dephosphorylation	K14497//protein phosphatase 2C [EC:3.1.3.16]	protein phosphatase 2CA
Ciclev10031690m	1767	159.257	53.3163	-1.53034	0.00465454	Down	NA	NA	NA	K11159//carotenoid cleavage dioxygenase	carotenoid cleavage dioxygenase 1
Ciclev10031691m	1853	175.755	54.1773	-1.64824	0.000100441	Down	NA	GO:0019901//protein kinase binding	GO:0006355//regulation of transcription, DNA-templated;GO:0000079//regulation of cyclin-dependent protein serine/threonine kinase activity	NA	arginine-rich cyclin 1
Ciclev10031707m	1362	581.974	119.735	-2.25486	0.00329813	Down	NA	NA	NA	NA
Ciclev10031731m	1995	71.8771	1.05396	-4.28307	4.56e-14	Down	NA	NA	NA	NA	pheophytinase
Ciclev10031788m	3748	203.197	9.77705	-4.03582	0.0444197	Down	NA	NA	NA	NA	Magnesium transporter CorA-like family protein
Ciclev10031796m	2207	125.536	12.7772	-3.04397	1.11e-06	Down	NA	GO:0003883//CTP synthase activity	GO:0006221//pyrimidine nucleotide biosynthetic process	NA	CTP synthase family protein
Ciclev10031801m	2262	764.533	29.6355	-4.56502	0.00534001	Down	NA	GO:0005515//protein binding	NA	NA	Galactose oxidase/kelch repeat superfamily protein
Ciclev10031846m	1647	1571.43	4650.21	1.56353	2.78e-15	Up	NA	GO:0003677//DNA binding;GO:0003700//DNA binding transcription factor activity	GO:0006355//regulation of transcription, DNA-templated	K09287//RAV-like factor	related to ABI3/VP1 2
Ciclev10031860m	1882	223.225	11.0375	-4.0317	0.0162315	Down	NA	GO:0005524//ATP binding	NA	NA	rubisco activase
Ciclev10031868m	1386	685.434	1914.88	1.47841	0.0124032	Up	NA	GO:0000049//tRNA binding	NA	K15437//aminoacyl tRNA synthase complex-interacting multifunctional protein 1	Nucleic acid-binding, OB-fold-like protein
Ciclev10031977m	3583	110.626	0	-5.34983	1.41e-10	Down	NA	NA	NA	NA	PAS/LOV protein B
Ciclev10032045m	1531	147.066	0	-5.75181	0	Down	NA	NA	NA	NA
Ciclev10032061m	1492	50.7	834.842	3.96921	0	Up	NA	GO:0008418//protein-N-terminal asparagine amidohydrolase activity	NA	NA	protein N-terminal asparagine amidohydrolase family protein
Ciclev10032076m	1305	177.411	49.6944	-1.77982	2.55e-06	Down	NA	GO:0043565//sequence-specific DNA binding;GO:0003700//DNA binding transcription factor activity	GO:0006355//regulation of transcription, DNA-templated	NA	Basic-leucine zipper (bZIP) transcription factor family protein
Ciclev10032211m	1110	157.862	0	-5.85218	0	Down	NA	GO:0003677//DNA binding	GO:0006355//regulation of transcription, DNA-templated	NA	NAC domain containing protein 42
Ciclev10032219m	2711	106.407	603.263	2.47261	0.00181549	Up	NA	NA	NA	NA	Protein of unknown function, DUF647
Ciclev10032234m	1793	9.32201	126.095	3.41256	0.0326793	Up	NA	NA	NA	NA	UDP-Glycosyltransferase superfamily protein
Ciclev10032250m	1419	80.6722	371.482	2.16502	0.000812797	Up	NA	NA	NA	NA	enoyl-CoA hydratase/isomerase D
Ciclev10032306m	1646	36896.6	16206.6	-1.18677	0.000630627	Down	GO:0016020//membrane	GO:0005215//transporter activity	GO:0006810//transport	K09872//aquaporin PIP	plasma membrane intrinsic protein 1;4
Ciclev10032308m	1205	1379.13	265.622	-2.36419	0.0120923	Down	GO:0016020//membrane	GO:0005215//transporter activity	GO:0006810//transport	K09872//aquaporin PIP	plasma membrane intrinsic protein 1;4
Ciclev10032355m	886	12.4105	60.3004	2.05396	0.00119576	Up	NA	GO:0005515//protein binding	NA	K10523//speckle-type POZ protein	BTB/POZ domain-containing protein
Ciclev10032461m	1281	2819.62	5762.67	1.03051	3.31e-06	Up	NA	GO:0004853//uroporphyrinogen decarboxylase activity	GO:0006779//porphyrin-containing compound biosynthetic process	NA	Uroporphyrinogen decarboxylase
Ciclev10032486m	3121	0	107.469	5.3091	4.42e-08	Up	NA	NA	NA	NA	Protein of unknown function, DUF647
Ciclev10032545m	1581	547.275	125.765	-2.0973	9.78e-05	Down	NA	NA	NA	NA	expansin A1
Ciclev10032582m	849	0.57623	26.8457	3.14161	0.000727351	Up	NA	NA	NA	NA	Protein of unknown function (DUF1997)
Ciclev10032587m	1152	411.519	1571.93	1.92634	0.0274424	Up	NA	NA	NA	K13993//HSP20 family protein	heat shock protein 21
Ciclev10032611m	815	78.2034	5.68598	-3.25775	0.0362325	Down	NA	NA	NA	NA	Protein of unknown function (DUF674)
Ciclev10032632m	1232	14.3416	384.862	4.50077	0.015646	Up	NA	GO:0004784//superoxide dismutase activity;GO:0046872//metal ion binding	GO:0006801//superoxide metabolic process;GO:0055114//oxidation-reduction process	K04564//superoxide dismutase, Fe-Mn family [EC:1.15.1.1]	Fe superoxide dismutase 2
Ciclev10032648m	1104	3786.15	1481.91	-1.35163	2.36e-05	Down	NA	NA	NA	NA	Rubber elongation factor protein (REF)
Ciclev10032690m	881	176.769	401.387	1.17057	4.47e-09	Up	NA	NA	NA	K15208//snRNA-activating protein complex subunit 1	Small nuclear RNA activating complex (SNAPc), subunit SNAP43 protein
Ciclev10032711m	4087	247.756	74.4712	-1.69738	0.00960339	Down	NA	GO:0003755//peptidyl-prolyl cis-trans isomerase activity	GO:0006457//protein folding;GO:0000413//protein peptidyl-prolyl isomerization	NA	Cyclophilin-like peptidyl-prolyl cis-trans isomerase family protein
Ciclev10032713m	967	5.77689	58.0881	2.8304	0.00821155	Up	NA	NA	NA	K09422//myb proto-oncogene protein, plant	myb domain protein 66
Ciclev10032753m	1560	244.695	0	-6.47561	0	Down	NA	NA	NA	NA	enoyl-CoA hydratase/isomerase D
Ciclev10032768m	1895	0	217.76	6.30937	0	Up	NA	NA	GO:0006457//protein folding	NA	FKBP-type peptidyl-prolyl cis-trans isomerase family protein
Ciclev10032848m	852	236.636	2121.67	3.1495	0.00110843	Up	NA	NA	GO:0006457//protein folding	K01802//peptidylprolyl isomerase [EC:5.2.1.8]	FKBP-like peptidyl-prolyl cis-trans isomerase family protein
Ciclev10032858m	1331	85.8343	206.763	1.24163	0.000665102	Up	NA	NA	NA	K13464//jasmonate ZIM domain-containing protein	jasmonate-zim-domain protein 1
Ciclev10032880m	588	169.479	36.8434	-2.12013	0.00189127	Down	NA	NA	NA	NA	Uncharacterised protein family (UPF497)
Ciclev10032996m	1391	219.034	9.13431	-4.21848	0.0147226	Down	NA	NA	NA	NA	Protein of unknown function (DUF1313)
Ciclev10032998m	1605	134.705	574.598	2.07023	2.83e-05	Up	NA	NA	NA	NA	Protein of unknown function (DUF1313)
Ciclev10033059m	2475	200.71	75.9502	-1.36996	7.62e-07	Down	NA	NA	GO:0006744//ubiquinone biosynthetic process	K18586//ubiquinone biosynthesis protein COQ4	coenzyme Q biosynthesis Coq4 family protein / ubiquinone biosynthesis Coq4 family protein
Ciclev10033073m	796	0.646654	275.591	6.34371	5.1e-06	Up	NA	NA	NA	NA	NIM1-interacting 2
Ciclev10033100m	675	22.4221	154.526	2.64192	0.00179312	Up	NA	NA	NA	NA
Ciclev10033202m	1472	315.32	886.051	1.48243	0.00117103	Up	NA	NA	NA	NA
Ciclev10033269m	371	1.92694	105.364	4.52177	0.000278187	Up	NA	NA	NA	NA
Ciclev10033287m	503	1152.82	388.881	-1.56096	0.0242659	Down	NA	NA	NA	NA
Ciclev10033579m	1011	3107.37	1463.56	-1.08476	4.87e-11	Down	NA	NA	NA	NA	alpha/beta-Hydrolases superfamily protein
Ciclev10033587m	663	42.3364	91.5766	1.06446	0.0002467	Up	NA	GO:0005515//protein binding	NA	K00799//glutathione S-transferase [EC:2.5.1.18]	glutathione S-transferase TAU 19
Ciclev10033677m	1560	0.358539	46.542	3.9737	0.00208869	Up	NA	NA	NA	NA	DNA-binding HORMA family protein
Ciclev10033679m	432	56.9856	151.603	1.36912	0.0183579	Up	NA	NA	NA	NA	nuclear factor Y, subunit C13
Ciclev10033729m	1335	1420.84	583.683	-1.27945	0.00106234	Down	NA	NA	NA	NA	Cystathionine beta-synthase (CBS) protein
Ciclev10033936m	315	10.0089	77.0837	2.64256	0.0406799	Up	NA	GO:0003677//DNA binding	NA	NA

## Sheet: S5
Table S5. Differentially expressed genes in comparison between healthy psyllid and no psyllid treatments at 5 dpi.
GeneID	Length	No_psyllid_in_D5-Expression	Healthy_psyllid_in_D5-Expression	log2FoldChange(Healthy_psyllid_in_D5/No_psyllid_in_D5)	PPEE	Up/-Down-Regulation(Healthy_psyllid_in_D5/No_psyllid_in_D5)	Cellular Component	Molecular Function	Biological Process	Kegg Orthology	arabi-defline
Ciclev10016238m	1070	202.531	1344.82	2.71686	0.000537778	Up	NA	GO:0004616//phosphogluconate dehydrogenase (decarboxylating) activity;GO:0051287//NAD binding	GO:0055114//oxidation-reduction process	K00020//3-hydroxyisobutyrate dehydrogenase [EC:1.1.1.31]	6-phosphogluconate dehydrogenase family protein
Ciclev10025755m	1497	16469.8	7351.8	-1.16339	5.34e-05	Down	NA	GO:0008270//zinc ion binding;GO:0016491//oxidoreductase activity	GO:0055114//oxidation-reduction process	K00083//cinnamyl-alcohol dehydrogenase [EC:1.1.1.195]	cinnamyl alcohol dehydrogenase 6
Ciclev10025933m	1471	339.945	2841.53	3.05442	0.00240374	Up	NA	GO:0008270//zinc ion binding;GO:0016491//oxidoreductase activity	GO:0055114//oxidation-reduction process	K00083//cinnamyl-alcohol dehydrogenase [EC:1.1.1.195]	elicitor-activated gene 3-2
Ciclev10026415m	939	36.6341	425.861	3.45616	0.000107295	Up	NA	GO:0008270//zinc ion binding;GO:0016491//oxidoreductase activity	GO:0055114//oxidation-reduction process	K00083//cinnamyl-alcohol dehydrogenase [EC:1.1.1.195]	elicitor-activated gene 3-2
Ciclev10030963m	2301	827.561	394.27	-1.06513	5.69e-05	Down	NA	NA	NA	K00111//glycerol-3-phosphate dehydrogenase [EC:1.1.5.3]	FAD-dependent oxidoreductase family protein
Ciclev10020620m	1700	9349.36	3446.07	-1.43928	0.00148203	Down	NA	GO:0008270//zinc ion binding;GO:0016491//oxidoreductase activity	GO:0055114//oxidation-reduction process	K00121//S-(hydroxymethyl)glutathione dehydrogenase / alcohol dehydrogenase [EC:1.1.1.284 1.1.1.1]	GroES-like zinc-binding dehydrogenase family protein
Ciclev10020679m	1599	2301.76	5897	1.35634	3.59e-06	Up	NA	GO:0008270//zinc ion binding;GO:0016491//oxidoreductase activity	GO:0055114//oxidation-reduction process	K00121//S-(hydroxymethyl)glutathione dehydrogenase / alcohol dehydrogenase [EC:1.1.1.284 1.1.1.1]	GroES-like zinc-binding dehydrogenase family protein
Ciclev10001064m	1825	25.3164	206.995	2.91805	3.69e-08	Up	NA	GO:0004733//pyridoxamine-phosphate oxidase activity;GO:0010181//FMN binding;GO:0016638//oxidoreductase activity, acting on the CH-NH2 group of donors	GO:0055114//oxidation-reduction process	K00275//pyridoxamine 5'-phosphate oxidase [EC:1.4.3.5];K17759//NAD(P)H-hydrate epimerase [EC:5.1.99.6]	pyridoxin (pyrodoxamine) 5\'-phosphate oxidase
Ciclev10006614m	1500	213.096	43.8743	-2.21972	0.000279303	Down	NA	GO:0008131//primary amine oxidase activity;GO:0005507//copper ion binding;GO:0048038//quinone binding	GO:0009308//amine metabolic process;GO:0055114//oxidation-reduction process	K00276//primary-amine oxidase [EC:1.4.3.21]	Copper amine oxidase family protein
Ciclev10030761m	2843	3157.3	1514.75	-1.05843	0.0370132	Down	NA	GO:0008131//primary amine oxidase activity;GO:0005507//copper ion binding;GO:0048038//quinone binding	GO:0009308//amine metabolic process;GO:0055114//oxidation-reduction process	K00276//primary-amine oxidase [EC:1.4.3.21]	Copper amine oxidase family protein
Ciclev10007999m	1664	321.81	142.581	-1.16115	0.0166375	Down	NA	GO:0019139//cytokinin dehydrogenase activity;GO:0050660//flavin adenine dinucleotide binding;GO:0016491//oxidoreductase activity	GO:0009690//cytokinin metabolic process;GO:0055114//oxidation-reduction process	K00279//cytokinin dehydrogenase [EC:1.5.99.12]	cytokinin oxidase 7
Ciclev10032828m	849	769.862	1569.78	1.02562	3.16e-05	Up	NA	NA	NA	K00326//cytochrome-b5 reductase [EC:1.6.2.2]	reduced lateral root formation
Ciclev10004818m	1989	1319.4	3370.94	1.35168	0.000135081	Up	NA	GO:0016491//oxidoreductase activity	GO:0055114//oxidation-reduction process;GO:0045454//cell redox homeostasis	K00383//glutathione reductase (NADPH) [EC:1.8.1.7]	glutathione-disulfide reductase
Ciclev10014693m	1940	58.9736	1106.48	4.17566	0.025088	Up	NA	GO:0016491//oxidoreductase activity;GO:0004097//catechol oxidase activity	GO:0008152//metabolic process;GO:0055114//oxidation-reduction process	K00422//polyphenol oxidase [EC:1.10.3.1]
Ciclev10015870m	2128	144493	58992	-1.29238	0.0229261	Down	NA	GO:0020037//heme binding;GO:0004601//peroxidase activity	GO:0006979//response to oxidative stress;GO:0055114//oxidation-reduction process	K00430//peroxidase [EC:1.11.1.7]	Peroxidase superfamily protein
Ciclev10026050m	1137	1.06971	40.9492	3.6485	0.0392427	Up	NA	GO:0020037//heme binding;GO:0004601//peroxidase activity	GO:0006979//response to oxidative stress;GO:0055114//oxidation-reduction process	K00430//peroxidase [EC:1.11.1.7]	root hair specific 19
Ciclev10029436m	1365	0	186.782	6.30896	0	Up	NA	GO:0020037//heme binding;GO:0004601//peroxidase activity	GO:0006979//response to oxidative stress;GO:0055114//oxidation-reduction process	K00434//L-ascorbate peroxidase [EC:1.11.1.11]	ascorbate peroxidase 3
Ciclev10014574m	3181	140.414	13.0456	-3.21003	0	Down	NA	GO:0016702//oxidoreductase activity, acting on single donors with incorporation of molecular oxygen, incorporation of two atoms of oxygen;GO:0046872//metal ion binding;GO:0005515//protein binding	GO:0055114//oxidation-reduction process	K00454//lipoxygenase [EC:1.13.11.12]	lipoxygenase 2
Ciclev10026154m	1403	5806.05	337.565	-4.09475	0.00740292	Down	GO:0005737//cytoplasm	GO:0005506//iron ion binding;GO:0050113//inositol oxygenase activity	GO:0019310//inositol catabolic process;GO:0055114//oxidation-reduction process	K00469//inositol oxygenase [EC:1.13.99.1]	myo-inositol oxygenase 1
Ciclev10026418m	1924	251.637	27.3779	-3.09333	0.0271557	Down	GO:0005737//cytoplasm	GO:0005506//iron ion binding;GO:0050113//inositol oxygenase activity	GO:0019310//inositol catabolic process;GO:0055114//oxidation-reduction process	K00469//inositol oxygenase [EC:1.13.99.1]	myo-inositol oxygenase 1
Ciclev10008125m	1467	12.1362	114.33	3.00668	3.36e-08	Up	NA	GO:0016705//oxidoreductase activity, acting on paired donors, with incorporation or reduction of molecular oxygen;GO:0020037//heme binding;GO:0005506//iron ion binding	GO:0055114//oxidation-reduction process	K00487//trans-cinnamate 4-monooxygenase [EC:1.14.13.11]	cinnamate-4-hydroxylase
Ciclev10002090m	1456	173.038	6.93697	-4.23392	0.0261991	Down	NA	GO:0008168//methyltransferase activity	GO:0008152//metabolic process	K00586//diphthine methyl ester synthase [EC:2.1.1.314]	Tetrapyrrole (Corrin/Porphyrin) Methylases
Ciclev10028885m	2295	149.611	15.5137	-3.08603	4.35e-11	Down	NA	NA	NA	K00645//[acyl-carrier-protein] S-malonyltransferase [EC:2.3.1.39]	catalytics;transferases;[acyl-carrier-protein] S-malonyltransferases;binding
Ciclev10025496m	2129	489.709	1256.78	1.35547	0.0230538	Up	NA	GO:0030170//pyridoxal phosphate binding	GO:0009058//biosynthetic process	K00654//serine palmitoyltransferase [EC:2.3.1.50]	long-chain base1
Ciclev10032744m	1040	72.6271	205.439	1.47016	1.15e-11	Up	NA	GO:0008080//N-acetyltransferase activity	NA	K00670//N-alpha-acetyltransferase 30 [EC:2.3.1.256]	Acyl-CoA N-acyltransferases (NAT) superfamily protein
Ciclev10007484m	2761	975.578	28.4086	-4.98904	0.00356241	Down	NA	GO:0016157//sucrose synthase activity	GO:0005985//sucrose metabolic process	K00695//sucrose synthase [EC:2.4.1.13]	sucrose synthase 4
Ciclev10007487m	3063	14.9067	181.186	3.40811	0	Up	NA	GO:0016157//sucrose synthase activity	GO:0005985//sucrose metabolic process	K00695//sucrose synthase [EC:2.4.1.13]	sucrose synthase 4
Ciclev10007488m	2779	937.784	70.8382	-3.68253	0.0471147	Down	NA	GO:0016157//sucrose synthase activity	GO:0005985//sucrose metabolic process	K00695//sucrose synthase [EC:2.4.1.13]	sucrose synthase 4
Ciclev10000272m	3012	5420.26	2057.9	-1.39615	1.44e-15	Down	NA	GO:0004553//hydrolase activity, hydrolyzing O-glycosyl compounds;GO:0043169//cation binding;GO:0003824//catalytic activity	GO:0005975//carbohydrate metabolic process	K00700//1,4-alpha-glucan branching enzyme [EC:2.4.1.18]	starch branching enzyme 2.2
Ciclev10008737m	1137	620.168	197.2	-1.64119	0.000700709	Down	GO:0016020//membrane	GO:0003830//beta-1,4-mannosylglycoprotein 4-beta-N-acetylglucosaminyltransferase activity	GO:0006487//protein N-linked glycosylation	K00737//beta-1,4-mannosyl-glycoprotein beta-1,4-N-acetylglucosaminyltransferase [EC:2.4.1.144]	beta-1,4-N-acetylglucosaminyltransferase family protein
Ciclev10015565m	2026	5.70511	173.542	4.44251	0.00743931	Up	GO:0016020//membrane	GO:0003830//beta-1,4-mannosylglycoprotein 4-beta-N-acetylglucosaminyltransferase activity	GO:0006487//protein N-linked glycosylation	K00737//beta-1,4-mannosyl-glycoprotein beta-1,4-N-acetylglucosaminyltransferase [EC:2.4.1.144]	beta-1,4-N-acetylglucosaminyltransferase family protein
Ciclev10006705m	987	931.226	457.568	-1.02133	0.00983371	Down	NA	NA	NA	K00797//spermidine synthase [EC:2.5.1.16]	spermidine synthase 3
Ciclev10002423m	890	2.79561	217.063	5.40435	0.00122892	Up	NA	GO:0005515//protein binding	NA	K00799//glutathione S-transferase [EC:2.5.1.18]	glutathione S-transferase TAU 25
Ciclev10005771m	1124	2485.43	7571.8	1.60621	0.0406428	Up	NA	GO:0005515//protein binding	NA	K00799//glutathione S-transferase [EC:2.5.1.18]	glutathione S-transferase tau 7
Ciclev10005809m	983	6.77482	180.384	4.31842	0.000476092	Up	NA	GO:0005515//protein binding	NA	K00799//glutathione S-transferase [EC:2.5.1.18]	glutathione S-transferase TAU 8
Ciclev10005833m	962	17.1101	333.003	4.10458	0.000599663	Up	NA	GO:0005515//protein binding	NA	K00799//glutathione S-transferase [EC:2.5.1.18]	glutathione S-transferase tau 7
Ciclev10005835m	885	0	286.497	6.91978	0	Up	NA	GO:0005515//protein binding	NA	K00799//glutathione S-transferase [EC:2.5.1.18]	glutathione S-transferase tau 7
Ciclev10005837m	1009	11.5971	634.659	5.50964	0.0001486	Up	NA	GO:0005515//protein binding	NA	K00799//glutathione S-transferase [EC:2.5.1.18]	glutathione S-transferase tau 7
Ciclev10005843m	835	14.282	544.658	5.03651	0.000795641	Up	NA	GO:0005515//protein binding	NA	K00799//glutathione S-transferase [EC:2.5.1.18]	glutathione S-transferase tau 7
Ciclev10005850m	1081	55.6809	10826.6	7.54297	1.41e-06	Up	NA	GO:0005515//protein binding	NA	K00799//glutathione S-transferase [EC:2.5.1.18]	glutathione S-transferase tau 7
Ciclev10005851m	907	32.9305	4585.29	7.02128	2.27e-06	Up	NA	GO:0005515//protein binding	NA	K00799//glutathione S-transferase [EC:2.5.1.18]	glutathione S-transferase tau 7
Ciclev10006671m	696	8.88532	138.771	3.64658	0.00654829	Up	NA	GO:0005515//protein binding	NA	K00799//glutathione S-transferase [EC:2.5.1.18]	glutathione S-transferase TAU 8
Ciclev10006966m	666	7.46081	144.243	3.89637	0.0112729	Up	NA	GO:0005515//protein binding	NA	K00799//glutathione S-transferase [EC:2.5.1.18]	glutathione S-transferase TAU 8
Ciclev10012710m	779	6.26084	292.498	5.09184	0.000313486	Up	NA	GO:0005515//protein binding	NA	K00799//glutathione S-transferase [EC:2.5.1.18]	glutathione S-transferase TAU 8
Ciclev10022160m	802	168.179	28.569	-2.46208	3.41e-08	Down	NA	GO:0005515//protein binding	NA	K00799//glutathione S-transferase [EC:2.5.1.18]	Glutathione S-transferase family protein
Ciclev10030408m	687	10.424	379.766	4.89881	0.00128225	Up	NA	GO:0005515//protein binding	NA	K00799//glutathione S-transferase [EC:2.5.1.18]	glutathione S-transferase tau 7
Ciclev10032686m	997	1025	8962.76	3.12535	3.47e-07	Up	NA	GO:0005515//protein binding	NA	K00799//glutathione S-transferase [EC:2.5.1.18]	glutathione S-transferase tau 7
Ciclev10015303m	1816	0.876965	21.72	2.88515	0.000281966	Up	NA	GO:0030170//pyridoxal phosphate binding	GO:0009058//biosynthetic process	K00815//tyrosine aminotransferase [EC:2.6.1.5]	Tyrosine transaminase family protein
Ciclev10008828m	2828	19.9679	129.953	2.56565	0.0467044	Up	NA	GO:0005524//ATP binding;GO:0016773//phosphotransferase activity, alcohol group as acceptor;GO:0004396//hexokinase activity;GO:0005536//glucose binding	GO:0046835//carbohydrate phosphorylation;GO:0001678//cellular glucose homeostasis;GO:0005975//carbohydrate metabolic process	K00844//hexokinase [EC:2.7.1.1]	hexokinase 2
Ciclev10025452m	1706	118.647	53.264	-1.12095	0.000213453	Down	NA	GO:0005524//ATP binding;GO:0016773//phosphotransferase activity, alcohol group as acceptor	GO:0005975//carbohydrate metabolic process	K00844//hexokinase [EC:2.7.1.1]	hexokinase 2
Ciclev10002077m	1636	494.622	1116.24	1.17038	0.00011668	Up	NA	NA	NA	K00891//shikimate kinase [EC:2.7.1.71]	shikimate kinase 1
Ciclev10009130m	2631	250.57	82.7106	-1.57171	0.0367928	Down	NA	NA	NA	K00894//ethanolamine kinase [EC:2.7.1.82]	Protein kinase superfamily protein
Ciclev10008007m	2172	3.20912	33.6879	2.68872	1.27e-06	Up	NA	GO:0004143//diacylglycerol kinase activity;GO:0016301//kinase activity	GO:0007205//protein kinase C-activating G-protein coupled receptor signaling pathway	K00901//diacylglycerol kinase (ATP) [EC:2.7.1.107]	diacylglycerol kinase 5
Ciclev10015041m	1907	900.571	312.347	-1.52053	0.0107671	Down	NA	GO:0004143//diacylglycerol kinase activity;GO:0016301//kinase activity	GO:0007205//protein kinase C-activating G-protein coupled receptor signaling pathway	K00901//diacylglycerol kinase (ATP) [EC:2.7.1.107]	diacylglycerol kinase 5
Ciclev10011215m	2715	0	129.154	5.78479	0	Up	NA	GO:0008176//tRNA (guanine-N7-)-methyltransferase activity;GO:0004618//phosphoglycerate kinase activity	GO:0006096//glycolytic process;GO:0006400//tRNA modification	K00927//phosphoglycerate kinase [EC:2.7.2.3]	phosphoglycerate kinase 1
Ciclev10008254m	2077	0	98.3398	5.39972	1.4e-09	Up	NA	GO:0005524//ATP binding;GO:0019205//nucleobase-containing compound kinase activity	GO:0006139//nucleobase-containing compound metabolic process	K00939//adenylate kinase [EC:2.7.4.3]	adenylate kinase family protein
Ciclev10005109m	2344	0	89.0975	5.26087	0.00323782	Up	NA	NA	NA	K00942//guanylate kinase [EC:2.7.4.8]	guanylate kinase
Ciclev10015380m	1679	0	158.791	6.07793	0	Up	NA	NA	NA	K00981//phosphatidate cytidylyltransferase [EC:2.7.7.41]	cytidinediphosphate diacylglycerol synthase 2
Ciclev10019773m	1722	2.85256	1361.15	8.02398	3.13e-07	Up	GO:0005618//cell wall	GO:0004857//enzyme inhibitor activity;GO:0030599//pectinesterase activity	GO:0042545//cell wall modification	K01051//pectinesterase [EC:3.1.1.11]	Plant invertase/pectin methylesterase inhibitor superfamily
Ciclev10018726m	3044	887.359	2148.31	1.27334	0.00233017	Up	NA	GO:0005515//protein binding;GO:0003824//catalytic activity	NA	K01115//phospholipase D1/2 [EC:3.1.4.4]	phospholipase D beta 1
Ciclev10019029m	3216	0	173.428	6.20334	0	Up	NA	GO:0005515//protein binding;GO:0003824//catalytic activity	NA	K01115//phospholipase D1/2 [EC:3.1.4.4]	phospholipase D gamma 1
Ciclev10021602m	952	17.0397	1062.2	5.77618	0.000189384	Up	NA	GO:0008061//chitin binding;GO:0004568//chitinase activity	GO:0006032//chitin catabolic process;GO:0016998//cell wall macromolecule catabolic process	K01183//chitinase [EC:3.2.1.14]	homolog of carrot EP3-3 chitinase
Ciclev10028831m	1192	199297	50922.6	-1.96849	3.33e-05	Down	NA	GO:0008061//chitin binding;GO:0004568//chitinase activity	GO:0006032//chitin catabolic process;GO:0016998//cell wall macromolecule catabolic process	K01183//chitinase [EC:3.2.1.14]	basic chitinase
Ciclev10015719m	1617	146.141	39.7285	-1.81833	0.00783767	Down	NA	GO:0004553//hydrolase activity, hydrolyzing O-glycosyl compounds	GO:0005975//carbohydrate metabolic process	K01188//beta-glucosidase [EC:3.2.1.21]	beta glucosidase 42
Ciclev10019719m	1620	134.766	29.1799	-2.11934	0.000250776	Down	NA	GO:0004553//hydrolase activity, hydrolyzing O-glycosyl compounds	GO:0005975//carbohydrate metabolic process	K01188//beta-glucosidase [EC:3.2.1.21]	beta glucosidase 11
Ciclev10020639m	2307	567.47	152.662	-1.87788	6.76e-09	Down	NA	GO:0004553//hydrolase activity, hydrolyzing O-glycosyl compounds	GO:0005975//carbohydrate metabolic process	K01188//beta-glucosidase [EC:3.2.1.21]	beta glucosidase 11
Ciclev10001134m	4101	238.266	485.46	1.01948	0.00334872	Up	NA	GO:0004555//alpha,alpha-trehalase activity	GO:0005991//trehalose metabolic process	K01194//alpha,alpha-trehalase [EC:3.2.1.28]	trehalase 1
Ciclev10009182m	3125	200.181	1.65166	-5.64875	0.000108579	Down	NA	GO:0008725//DNA-3-methyladenine glycosylase activity	GO:0006284//base-excision repair	K01246//DNA-3-methyladenine glycosylase I [EC:3.2.2.20]	DNA glycosylase superfamily protein
Ciclev10007621m	2118	263.234	75.1659	-1.77613	0.0103802	Down	NA	NA	NA	K01301//N-acetylated-alpha-linked acidic dipeptidase [EC:3.4.17.21]	Peptidase M28 family protein
Ciclev10018870m	3574	9.58799	301.596	4.66602	0.000809738	Up	NA	GO:0046872//metal ion binding;GO:0000166//nucleotide binding	NA	K01537//Ca2+-transporting ATPase [EC:3.6.3.8]	ATPase E1-E2 type family protein / haloacid dehalogenase-like hydrolase family protein
Ciclev10031824m	1220	515.995	177.664	-1.52562	6.65e-13	Down	NA	GO:0003824//catalytic activity	NA	K01581//ornithine decarboxylase [EC:4.1.1.17]	Pyridoxal-dependent decarboxylase family protein
Ciclev10000723m	1927	92.3466	2201.71	4.54019	0.01114	Up	NA	GO:0016831//carboxy-lyase activity;GO:0030170//pyridoxal phosphate binding	GO:0019752//carboxylic acid metabolic process	K01592//tyrosine decarboxylase [EC:4.1.1.25]	Pyridoxal phosphate (PLP)-dependent transferases superfamily protein
Ciclev10009532m	996	250.135	40.147	-2.56975	1.31e-08	Down	NA	NA	NA	K01602//ribulose-bisphosphate carboxylase small chain [EC:4.1.1.39]	Ribulose bisphosphate carboxylase (small chain) family protein
Ciclev10025087m	2659	493.941	1723.38	1.79788	0.0233602	Up	NA	GO:0005524//ATP binding;GO:0004612//phosphoenolpyruvate carboxykinase (ATP) activity	GO:0006094//gluconeogenesis	K01610//phosphoenolpyruvate carboxykinase (ATP) [EC:4.1.1.49]	phosphoenolpyruvate carboxykinase 1
Ciclev10031434m	1961	600.158	1624.77	1.43322	4.71e-05	Up	NA	GO:0046912//transferase activity, transferring acyl groups, acyl groups converted into alkyl on transfer	NA	K01647//citrate synthase [EC:2.3.3.1]	Citrate synthase family protein
Ciclev10016166m	2224	54.1986	4390.12	6.27849	7.81e-05	Up	NA	GO:0004089//carbonate dehydratase activity;GO:0008270//zinc ion binding	NA	K01673//carbonic anhydrase [EC:4.2.1.1]	carbonic anhydrase 1
Ciclev10016343m	2239	110.755	2128.83	4.23549	0.00652694	Up	NA	GO:0004089//carbonate dehydratase activity;GO:0008270//zinc ion binding	NA	K01673//carbonic anhydrase [EC:4.2.1.1]	carbonic anhydrase 1
Ciclev10029790m	828	1.06971	105.832	4.96883	0.00107302	Up	NA	NA	NA	K01674//carbonic anhydrase [EC:4.2.1.1]	alpha carbonic anhydrase 7
Ciclev10016136m	1202	38735.5	18954.4	-1.03103	0.0386508	Down	NA	NA	NA	K01759//lactoylglutathione lyase [EC:4.4.1.5]	glyoxalase I homolog
Ciclev10029359m	1309	229.631	1627.66	2.81261	4.7e-14	Up	NA	NA	NA	K01759//lactoylglutathione lyase [EC:4.4.1.5]	lactoylglutathione lyase family protein / glyoxalase I family protein
Ciclev10019970m	1534	26.1601	368.675	3.70029	0.00765147	Up	NA	GO:0030170//pyridoxal phosphate binding	GO:0009058//biosynthetic process	K01762//1-aminocyclopropane-1-carboxylate synthase [EC:4.4.1.14]	ACC synthase 1
Ciclev10001708m	1626	96.9708	0	-5.37998	8.89e-09	Down	NA	GO:0004619//phosphoglycerate mutase activity;GO:0016868//intramolecular transferase activity, phosphotransferases	GO:0006096//glycolytic process	K01834//2,3-bisphosphoglycerate-dependent phosphoglycerate mutase [EC:5.4.2.11]	Phosphoglycerate mutase family protein
Ciclev10025280m	1922	1210.52	601.055	-1.00718	8.41e-06	Down	NA	GO:0003824//catalytic activity	GO:0008152//metabolic process	K01904//4-coumarate--CoA ligase [EC:6.2.1.12]	4-coumarate:CoA ligase 2
Ciclev10013378m	1233	5.34854	192.623	4.65609	6.84e-05	Up	NA	NA	NA	K01988//lactosylceramide 4-alpha-galactosyltransferase [EC:2.4.1.228]	alpha 1,4-glycosyltransferase family protein
Ciclev10029516m	1353	88.2479	27.4777	-1.60166	0.00030382	Down	GO:0033177//proton-transporting two-sector ATPase complex, proton-transporting domain	GO:0015078//hydrogen ion transmembrane transporter activity	GO:0015991//ATP hydrolysis coupled proton transport	K02155//V-type H+-transporting ATPase 16kDa proteolipid subunit	ATPase, F/V complex, subunit C protein
Ciclev10012595m	1477	36.8715	7.38191	-2.00685	0.00252359	Down	NA	NA	NA	K02160//acetyl-CoA carboxylase biotin carboxyl carrier protein	biotin carboxyl carrier protein 2
Ciclev10006076m	1063	1391.53	6145.15	2.14087	0.000395359	Up	NA	NA	NA	K02183//calmodulin	Ca2+-binding protein 1
Ciclev10012752m	937	232.966	3948.83	4.06941	0.00311062	Up	NA	NA	NA	K02183//calmodulin	Calcium-binding EF-hand family protein
Ciclev10016866m	1096	10.6971	205.558	3.99043	0.000869329	Up	NA	NA	NA	K02183//calmodulin	calmodulin 5
Ciclev10024475m	339	142.173	556.642	1.95126	0.0159511	Up	NA	NA	NA	K02183//calmodulin	Calcium-binding EF-hand family protein
Ciclev10012341m	1985	173.053	57.106	-1.5602	4.44e-16	Down	NA	GO:0005524//ATP binding;GO:0004672//protein kinase activity	GO:0006468//protein phosphorylation	K02206//cyclin-dependent kinase 2 [EC:2.7.11.22]	cell division control 2
Ciclev10019965m	2059	66.1594	3.90693	-3.44527	0.0295855	Down	NA	GO:0005524//ATP binding;GO:0004672//protein kinase activity	GO:0006468//protein phosphorylation	K02208//cyclin-dependent kinase 8/11 [EC:2.7.11.22 2.7.11.23]	cyclin-dependent kinase E;1
Ciclev10011755m	2174	95.092	1540.66	3.98456	0.00475998	Up	NA	GO:0016740//transferase activity	GO:0009058//biosynthetic process	K02291//15-cis-phytoene/all-trans-phytoene synthase [EC:2.5.1.32 2.5.1.99]	PHYTOENE SYNTHASE
Ciclev10016347m	1710	81.6734	2.10373	-4.22672	0.00991402	Down	NA	NA	NA	K02493//release factor glutamine methyltransferase [EC:2.1.1.297]	S-adenosyl-L-methionine-dependent methyltransferases superfamily protein
Ciclev10016706m	1175	2407.32	909.509	-1.40192	3.64e-12	Down	GO:0042651//thylakoid membrane	GO:0009496//plastoquinol--plastocyanin reductase activity;GO:0051537//2 iron, 2 sulfur cluster binding;GO:0016679//oxidoreductase activity, acting on diphenols and related substances as donors;GO:0016491//oxidoreductase activity	GO:0055114//oxidation-reduction process	K02636//cytochrome b6-f complex iron-sulfur subunit [EC:1.10.9.1]	photosynthetic electron transfer C
Ciclev10020211m	1695	0	179.021	6.24852	0	Up	NA	GO:0003896//DNA primase activity	GO:0006269//DNA replication, synthesis of RNA primer	K02684//DNA primase small subunit [EC:2.7.7.-]	DNA primases;DNA primases
Ciclev10006422m	639	4.59948	634.604	6.51078	9.66e-06	Up	GO:0005840//ribosome;GO:0005622//intracellular	GO:0003735//structural constituent of ribosome	GO:0006412//translation	K02885//large subunit ribosomal protein L19e	Ribosomal protein L19e family protein
Ciclev10033291m	461	685.249	1544.93	1.17005	0.000580654	Up	GO:0005840//ribosome;GO:0005622//intracellular	GO:0003735//structural constituent of ribosome	GO:0006412//translation	K02922//large subunit ribosomal protein L37e	Zinc-binding ribosomal protein family protein
Ciclev10023214m	415	588.178	36.3645	-3.92981	5.01e-06	Down	GO:0005840//ribosome;GO:0005622//intracellular	GO:0003735//structural constituent of ribosome	GO:0006412//translation	K02923//large subunit ribosomal protein L38e	Ribosomal L38e protein family
Ciclev10009312m	1176	0	115.816	5.63054	0	Up	NA	NA	NA	K02937//large subunit ribosomal protein L7e	Ribosomal protein L3/L7 family protein
Ciclev10022972m	1102	23.7438	266.455	3.36299	0.020512	Up	NA	NA	NA	K02942//large subunit ribosomal protein LP1	6S acidic ribosomal protein family
Ciclev10002918m	882	197.42	91.6274	-1.08766	0.000100188	Down	GO:0005672//transcription factor TFIIA complex	NA	GO:0006367//transcription initiation from RNA polymerase II promoter	K03123//transcription initiation factor TFIIA small subunit	transcription initiation factor IIA gamma chain / TFIIA-gamma (TFIIA-S)
Ciclev10004140m	5020	35.2618	94.5519	1.3645	0.0129873	Up	NA	GO:0005515//protein binding	NA	K03125//transcription initiation factor TFIID subunit 1	HAC13 protein (HAC13)
Ciclev10026608m	1012	60.44	188.866	1.60604	0.00565096	Up	NA	NA	NA	K03133//transcription initiation factor TFIID subunit 9B	TATA binding protein associated factor 21kDa subunit
Ciclev10008765m	2002	19129.1	8303.65	-1.20372	3.75e-07	Down	NA	NA	NA	K03146//thiamine thiazole synthase	thiazole biosynthetic enzyme, chloroplast (ARA6) (THI1) (THI4)
Ciclev10021210m	1450	395.115	12.2223	-4.7661	0.00441734	Down	NA	NA	NA	K03152//4-methyl-5(b-hydroxyethyl)-thiazole monophosphate biosynthesis	Class I glutamine amidotransferase-like superfamily protein
Ciclev10021742m	814	1438.61	387.823	-1.88475	0.0449593	Down	NA	NA	NA	K03152//4-methyl-5(b-hydroxyethyl)-thiazole monophosphate biosynthesis	Class I glutamine amidotransferase-like superfamily protein
Ciclev10018452m	7132	0	189.005	6.32581	0	Up	NA	NA	NA	K03255//protein TIF31	Tetratricopeptide repeat (TPR)-like superfamily protein
Ciclev10026568m	1975	85.3292	277.692	1.67493	0.0146515	Up	NA	NA	NA	K03257//translation initiation factor 4A
Ciclev10033622m	1962	429.698	192.502	-1.14867	0.0148413	Down	NA	NA	NA	K03283//heat shock 70kDa protein 1/8	heat shock cognate protein 7-1
Ciclev10011961m	2497	87.1991	267.567	1.59138	0.0115756	Up	GO:0016020//membrane	GO:0008519//ammonium transmembrane transporter activity	GO:0072488//ammonium transmembrane transport;GO:0015696//ammonium transport	K03320//ammonium transporter, Amt family	ammonium transporter 2
Ciclev10025453m	1798	0.713139	65.2009	4.44682	0.00162867	Up	GO:0016020//membrane	GO:0008519//ammonium transmembrane transporter activity	GO:0072488//ammonium transmembrane transport;GO:0015696//ammonium transport	K03320//ammonium transporter, Amt family	ammonium transporter 2
Ciclev10008146m	1683	2.69662	331.064	6.03577	1.11e-16	Up	GO:0016020//membrane	GO:0015238//drug transmembrane transporter activity;GO:0015297//antiporter activity	GO:0055085//transmembrane transport;GO:0006855//drug transmembrane transport	K03327//multidrug resistance protein, MATE family	MATE efflux family protein
Ciclev10014968m	1880	93.4501	31.2424	-1.51089	0.000181053	Down	GO:0016020//membrane	GO:0015238//drug transmembrane transporter activity;GO:0015297//antiporter activity	GO:0055085//transmembrane transport;GO:0006855//drug transmembrane transport	K03327//multidrug resistance protein, MATE family	MATE efflux family protein
Ciclev10020096m	1560	152.816	41.3139	-1.82845	0.00198505	Down	GO:0016020//membrane	GO:0015238//drug transmembrane transporter activity;GO:0015297//antiporter activity	GO:0055085//transmembrane transport;GO:0006855//drug transmembrane transport	K03327//multidrug resistance protein, MATE family	MATE efflux family protein
Ciclev10024205m	1392	110.41	42.2834	-1.33636	0.0471978	Down	GO:0016020//membrane	GO:0015238//drug transmembrane transporter activity;GO:0015297//antiporter activity	GO:0055085//transmembrane transport;GO:0006855//drug transmembrane transport	K03327//multidrug resistance protein, MATE family	MATE efflux family protein
Ciclev10032879m	615	65.0548	19.2718	-1.63873	0.00235976	Down	GO:0016020//membrane	GO:0015238//drug transmembrane transporter activity;GO:0015297//antiporter activity	GO:0055085//transmembrane transport;GO:0006855//drug transmembrane transport	K03327//multidrug resistance protein, MATE family	MATE efflux family protein
Ciclev10031040m	2266	584.471	1916.59	1.70925	0.00247782	Up	NA	NA	NA	K03456//serine/threonine-protein phosphatase 2A regulatory subunit A	protein phosphatase 2A subunit A2
Ciclev10031047m	2279	2753.59	1358.24	-1.01829	0.0024314	Down	NA	NA	NA	K03456//serine/threonine-protein phosphatase 2A regulatory subunit A	protein phosphatase 2A subunit A2
Ciclev10028361m	1413	262.516	117.233	-1.14702	0.00696732	Down	NA	GO:0003924//GTPase activity	NA	K03531//cell division protein FtsZ	Tubulin/FtsZ family protein
Ciclev10018938m	2521	7.2663	983.02	6.67371	3.35e-07	Up	GO:0016020//membrane	GO:0015079//potassium ion transmembrane transporter activity	GO:0071805//potassium ion transmembrane transport	K03549//KUP system potassium uptake protein	high affinity K+ transporter 5
Ciclev10013066m	970	3.20912	49.97	3.22612	0.0204793	Up	NA	GO:0015035//protein disulfide oxidoreductase activity	GO:0006662//glycerol ether metabolic process;GO:0045454//cell redox homeostasis	K03671//thioredoxin 1	thioredoxin H-type 9
Ciclev10033071m	796	61.5685	16.5661	-1.75469	0.000381329	Down	NA	GO:0015035//protein disulfide oxidoreductase activity	GO:0006662//glycerol ether metabolic process;GO:0045454//cell redox homeostasis	K03671//thioredoxin 1	thioredoxin H-type 7
Ciclev10005476m	1529	191.735	86.3902	-1.12871	0.00462037	Down	NA	GO:0016787//hydrolase activity	NA	K03787//5'-nucleotidase [EC:3.1.3.5]	Survival protein SurE-like phosphatase/nucleotidase
Ciclev10001141m	1974	0	299.198	6.98185	0	Up	NA	NA	NA	K03857//phosphatidylinositol glycan, class A [EC:2.4.1.198]	UDP-Glycosyltransferase superfamily protein
Ciclev10031784m	1492	381.996	115.271	-1.70795	0.0257624	Down	NA	GO:0045300//acyl-[acyl-carrier-protein] desaturase activity	GO:0006631//fatty acid metabolic process;GO:0055114//oxidation-reduction process	K03921//acyl-[acyl-carrier-protein] desaturase [EC:1.14.19.2 1.14.19.11 1.14.19.26]	Plant stearoyl-acyl-carrier-protein desaturase family protein
Ciclev10023706m	1872	463.895	174.945	-1.39476	0.0306068	Down	NA	GO:0000287//magnesium ion binding;GO:0016829//lyase activity;GO:0010333//terpene synthase activity	GO:0008152//metabolic process	K04120//ent-copalyl diphosphate synthase [EC:5.5.1.13]	Terpenoid cyclases/Protein prenyltransferases superfamily protein
Ciclev10025592m	1708	261.39	9.016	-4.53196	0.00640167	Down	NA	GO:0016787//hydrolase activity	NA	K04460//serine/threonine-protein phosphatase 5 [EC:3.1.3.16]	serine/threonine phosphatase 7
Ciclev10012175m	1046	215.832	104.374	-1.0314	1.42e-07	Down	GO:0005634//nucleus	NA	GO:0006511//ubiquitin-dependent protein catabolic process;GO:0007275//multicellular organism development	K04506//E3 ubiquitin-protein ligase SIAH1 [EC:2.3.2.27]	Protein with RING/U-box and TRAF-like domains
Ciclev10025369m	2120	7.48796	73.8972	2.94967	4.68e-07	Up	NA	GO:0005515//protein binding	NA	K04523//ubiquilin	ubiquitin family protein
Ciclev10032632m	1232	13.1931	498.66	5.00727	0.00102467	Up	NA	GO:0004784//superoxide dismutase activity;GO:0046872//metal ion binding	GO:0006801//superoxide metabolic process;GO:0055114//oxidation-reduction process	K04564//superoxide dismutase, Fe-Mn family [EC:1.15.1.1]	Fe superoxide dismutase 2
Ciclev10022722m	1148	10.7035	42.2685	1.7704	7.37e-05	Up	NA	GO:0046872//metal ion binding	GO:0006801//superoxide metabolic process;GO:0055114//oxidation-reduction process	K04565//superoxide dismutase, Cu-Zn family [EC:1.15.1.1]	copper/zinc superoxide dismutase 3
Ciclev10021281m	1366	418.597	1175.43	1.48428	0.00626162	Up	GO:0005783//endoplasmic reticulum;GO:0016021//integral component of membrane	NA	NA	K04710//ceramide synthetase [EC:2.3.1.24]	LAG1 longevity assurance homolog 3
Ciclev10009316m	1032	10.8706	151.64	3.5384	0.0184868	Up	NA	GO:0005524//ATP binding;GO:0004674//protein serine/threonine kinase activity;GO:0004672//protein kinase activity	GO:0006468//protein phosphorylation	K04730//interleukin-1 receptor-associated kinase 1 [EC:2.7.11.1]	S-locus lectin protein kinase family protein
Ciclev10010766m	1011	11.7905	335.237	4.57385	0.00222337	Up	NA	GO:0004672//protein kinase activity	GO:0006468//protein phosphorylation	K04730//interleukin-1 receptor-associated kinase 1 [EC:2.7.11.1]	receptor serine/threonine kinase, putative
Ciclev10020580m	1316	3.05171	44.2435	3.10018	0.0263905	Up	NA	GO:0005524//ATP binding;GO:0004672//protein kinase activity	GO:0006468//protein phosphorylation	K04730//interleukin-1 receptor-associated kinase 1 [EC:2.7.11.1]	Leucine-rich repeat protein kinase family protein
Ciclev10021200m	1219	1.78285	26.391	2.78721	0.00772623	Up	NA	GO:0005524//ATP binding;GO:0004672//protein kinase activity	GO:0006468//protein phosphorylation	K04730//interleukin-1 receptor-associated kinase 1 [EC:2.7.11.1]	receptor serine/threonine kinase, putative
Ciclev10001538m	1583	672.071	1419.99	1.0765	0.00148245	Up	NA	GO:0004672//protein kinase activity	GO:0006468//protein phosphorylation	K04733//interleukin-1 receptor-associated kinase 4 [EC:2.7.11.1]	Protein kinase superfamily protein
Ciclev10010482m	1071	8.14326	146.098	3.81784	0.00964067	Up	NA	GO:0004672//protein kinase activity	GO:0006468//protein phosphorylation	K04733//interleukin-1 receptor-associated kinase 4 [EC:2.7.11.1]	lectin protein kinase family protein
Ciclev10011890m	1832	407.376	65.9182	-2.58474	0	Down	NA	GO:0004672//protein kinase activity	GO:0006468//protein phosphorylation	K04733//interleukin-1 receptor-associated kinase 4 [EC:2.7.11.1]	Protein kinase superfamily protein
Ciclev10016255m	1279	21.9691	131.724	2.46113	0.00399092	Up	NA	GO:0005524//ATP binding;GO:0004672//protein kinase activity	GO:0006468//protein phosphorylation	K04733//interleukin-1 receptor-associated kinase 4 [EC:2.7.11.1]	suppressor of npr1-1 constitutive 4
Ciclev10018277m	1014	4.83456	31.7701	2.24197	0.0140978	Up	NA	GO:0005524//ATP binding;GO:0004672//protein kinase activity	GO:0006468//protein phosphorylation	K04733//interleukin-1 receptor-associated kinase 4 [EC:2.7.11.1]	Malectin/receptor-like protein kinase family protein
Ciclev10025650m	1520	1766.57	4158.46	1.23398	0	Up	NA	GO:0004674//protein serine/threonine kinase activity;GO:0004672//protein kinase activity	GO:0006468//protein phosphorylation	K04733//interleukin-1 receptor-associated kinase 4 [EC:2.7.11.1]	S-locus lectin protein kinase family protein
Ciclev10028493m	1773	471.51	1068.97	1.17679	0.000132191	Up	NA	GO:0004672//protein kinase activity	GO:0006468//protein phosphorylation	K04733//interleukin-1 receptor-associated kinase 4 [EC:2.7.11.1]	protein kinase 2A
Ciclev10032475m	1433	460.96	1119.65	1.27595	0.00782565	Up	NA	GO:0005524//ATP binding;GO:0004672//protein kinase activity	GO:0006468//protein phosphorylation	K04733//interleukin-1 receptor-associated kinase 4 [EC:2.7.11.1]	protein kinase 2B
Ciclev10007501m	2582	913.476	80.7025	-3.46241	0.0229683	Down	GO:0016020//membrane	GO:0005247//voltage-gated chloride channel activity	GO:0055085//transmembrane transport;GO:0006821//chloride transport	K05016//chloride channel 7	Voltage-gated chloride channel family protein
Ciclev10031616m	1953	74.1664	449.76	2.56227	8.21e-06	Up	GO:0016021//integral component of membrane;GO:0005789//endoplasmic reticulum membrane	GO:0016746//transferase activity, transferring acyl groups	GO:0006506//GPI anchor biosynthetic process	K05283//phosphatidylinositol glycan, class W [EC:2.3.-.-]	transferases, transferring acyl groups
Ciclev10019305m	2045	30.128	266.027	3.04533	0.0350321	Up	NA	GO:0004553//hydrolase activity, hydrolyzing O-glycosyl compounds	GO:0005975//carbohydrate metabolic process	K05349//beta-glucosidase [EC:3.2.1.21]	Glycosyl hydrolase family protein
Ciclev10007370m	2878	4.70606	122.815	4.14191	0.0293604	Up	GO:0016020//membrane	GO:0004970//ionotropic glutamate receptor activity	NA	K05387//glutamate receptor, ionotropic, plant	glutamate receptor 2.7
Ciclev10014174m	3479	1870.73	533.595	-1.80519	1.29e-05	Down	GO:0016020//membrane	GO:0004970//ionotropic glutamate receptor activity	NA	K05387//glutamate receptor, ionotropic, plant	glutamate receptor 3.4
Ciclev10014175m	3482	20.8778	1167.62	5.65229	0.00281164	Up	GO:0016020//membrane	GO:0004970//ionotropic glutamate receptor activity	NA	K05387//glutamate receptor, ionotropic, plant	glutamate receptor 3.4
Ciclev10024825m	3074	296.337	979.154	1.71624	1.04e-11	Up	GO:0016020//membrane	GO:0004970//ionotropic glutamate receptor activity	NA	K05387//glutamate receptor, ionotropic, plant	glutamate receptor 3.6
Ciclev10025186m	3405	4.19475	59.2871	3.22833	0.0382599	Up	GO:0016020//membrane	GO:0004970//ionotropic glutamate receptor activity;GO:0005234//extracellularly glutamate-gated ion channel activity	NA	K05387//glutamate receptor, ionotropic, plant	glutamate receptor 3.6
Ciclev10004529m	2490	38.1728	3.90439	-2.6888	0.0499936	Down	GO:0016020//membrane	GO:0005216//ion channel activity	GO:0055085//transmembrane transport;GO:0006811//ion transport	K05391//cyclic nucleotide gated channel, other eukaryote	cyclic nucleotide gated channel 1
Ciclev10011242m	2021	84.3602	23.2702	-1.75749	0.0432079	Down	GO:0016020//membrane	GO:0005216//ion channel activity	GO:0055085//transmembrane transport;GO:0006811//ion transport	K05391//cyclic nucleotide gated channel, other eukaryote	Cyclic nucleotide-regulated ion channel family protein
Ciclev10018948m	2910	56.1674	222.393	1.94068	0.000788734	Up	GO:0016020//membrane	GO:0005216//ion channel activity	GO:0055085//transmembrane transport;GO:0006811//ion transport	K05391//cyclic nucleotide gated channel, other eukaryote	cyclic nucleotide-binding transporter 1
Ciclev10015166m	2060	0	103.981	5.47834	3.14e-06	Up	NA	GO:0003824//catalytic activity	GO:0008152//metabolic process;GO:0045454//cell redox homeostasis	K05907//adenylyl-sulfate reductase (glutathione) [EC:1.8.4.9]	APS reductase 1
Ciclev10031070m	1852	41.468	0.601066	-3.87593	0.0338515	Down	NA	GO:0005507//copper ion binding;GO:0016491//oxidoreductase activity	GO:0055114//oxidation-reduction process	K05909//laccase [EC:1.10.3.2]	laccase 5
Ciclev10016447m	1308	184.036	1521.17	3.0308	7.83e-07	Up	NA	GO:0016491//oxidoreductase activity	GO:0055114//oxidation-reduction process	K05933//aminocyclopropanecarboxylate oxidase [EC:1.14.17.4]	ethylene-forming enzyme
Ciclev10016743m	1354	3.50786	53.2545	3.23886	0.000126314	Up	NA	GO:0000287//magnesium ion binding;GO:0008897//holo-[acyl-carrier-protein] synthase activity	NA	K06133//4'-phosphopantetheinyl transferase [EC:2.7.8.-]	4\'-phosphopantetheinyl transferase superfamily
Ciclev10009711m	615	260.25	87.5527	-1.54605	4.28e-05	Down	NA	NA	NA	K06268//serine/threonine-protein phosphatase 2B regulatory subunit	Calcium-binding EF-hand family protein
Ciclev10026610m	1215	255.657	838.556	1.7044	0.00991616	Up	NA	NA	NA	K06268//serine/threonine-protein phosphatase 2B regulatory subunit	Calcium-binding EF-hand family protein
Ciclev10002558m	1292	24.0259	70.8088	1.47055	0.000303156	Up	GO:0005737//cytoplasm	NA	NA	K06287//septum formation protein	Maf-like protein
Ciclev10018822m	2997	101.344	22.2536	-2.07379	0.0357171	Down	NA	NA	NA	K06611//stachyose synthetase [EC:2.4.1.67]	stachyose synthase
Ciclev10007519m	2701	12259.5	5365.8	-1.19168	0.000222467	Down	NA	NA	NA	K06617//raffinose synthase [EC:2.4.1.82]	Raffinose synthase family protein
Ciclev10006283m	1296	48.9797	188.812	1.89619	5.14e-05	Up	NA	NA	NA	K06689//ubiquitin-conjugating enzyme E2 D [EC:2.3.2.23]	ubiquitin-conjugating enzyme 1
Ciclev10015715m	1137	6.91614	146.719	4.00263	1.73e-13	Up	NA	GO:0016491//oxidoreductase activity	GO:0055114//oxidation-reduction process	K06892//feruloyl-CoA ortho-hydroxylase [EC:1.14.11.-]	2-oxoglutarate (2OG) and Fe(II)-dependent oxygenase superfamily protein
Ciclev10031997m	1966	211.009	82.2248	-1.33462	7.64e-05	Down	GO:0005737//cytoplasm	GO:0008173//RNA methyltransferase activity;GO:0003824//catalytic activity;GO:0051536//iron-sulfur cluster binding	GO:0006364//rRNA processing	K06941//23S rRNA (adenine2503-C2)-methyltransferase [EC:2.1.1.192]	Radical SAM superfamily protein
Ciclev10002855m	852	84.2208	483.952	2.48941	0.000412084	Up	NA	NA	NA	K06966//uncharacterized protein	Putative lysine decarboxylase family protein
Ciclev10016753m	609	2.85256	60.3978	3.58316	4.11e-15	Up	NA	NA	NA	K06966//uncharacterized protein	Putative lysine decarboxylase family protein
Ciclev10016369m	1034	75.8275	8.30891	-2.8705	5.43e-05	Down	NA	NA	NA	K06997//PLP dependent protein	Predicted pyridoxal phosphate-dependent enzyme, YBL36C type
Ciclev10028968m	1575	169.146	65.378	-1.33989	0.0368608	Down	NA	NA	NA	K07025//putative hydrolase of the HAD superfamily	Haloacid dehalogenase-like hydrolase (HAD) superfamily protein
Ciclev10013530m	732	1.06971	26.6186	3.06925	0.00854563	Up	NA	GO:0016671//oxidoreductase activity, acting on a sulfur group of donors, disulfide as acceptor;GO:0008113//peptide-methionine (S)-S-oxide reductase activity	GO:0006979//response to oxidative stress;GO:0030091//protein repair;GO:0055114//oxidation-reduction process	K07304//peptide-methionine (S)-S-oxide reductase [EC:1.8.4.11]	peptide met sulfoxide reductase 4
Ciclev10001552m	1483	2878.31	1100.48	-1.38515	0.0349053	Down	GO:0005874//microtubule	GO:0003924//GTPase activity	GO:0007017//microtubule-based process	K07374//tubulin alpha	Tubulin/FtsZ family protein
Ciclev10002656m	996	29.9625	115.553	1.86628	0.0299425	Up	NA	NA	NA	K07432//beta-1,4-N-acetylglucosaminyltransferase [EC:2.4.1.141]	glycosyltransferase family protein 28
Ciclev10005826m	820	26.4335	437.411	3.93172	1.4e-08	Up	NA	GO:0016787//hydrolase activity	NA	K07766//diphosphoinositol-polyphosphate diphosphatase [EC:3.6.1.52]	nudix hydrolase homolog 12
Ciclev10022379m	1117	50.8393	11.5527	-1.93302	0.00106402	Down	NA	GO:0005525//GTP binding	GO:0007264//small GTPase mediated signal transduction	K07953//GTP-binding protein SAR1 [EC:3.6.5.-]	secretion-associated RAS super family 2
Ciclev10005144m	1167	1243.26	234.384	-2.39533	2.46e-05	Down	NA	GO:0003700//DNA binding transcription factor activity	GO:0006355//regulation of transcription, DNA-templated	K08064//nuclear transcription factor Y, alpha	nuclear factor Y, subunit A1
Ciclev10016491m	2058	604.92	192.826	-1.63738	0.00943454	Down	NA	GO:0003700//DNA binding transcription factor activity	GO:0006355//regulation of transcription, DNA-templated	K08064//nuclear transcription factor Y, alpha	nuclear factor Y, subunit A7
Ciclev10007003m	813	2881.95	1305.89	-1.14057	0.000443318	Down	NA	NA	NA	K08066//nuclear transcription factor Y, gamma	nuclear factor Y, subunit C2
Ciclev10012734m	645	14.3977	231.209	3.79888	0.00631805	Up	NA	NA	NA	K08081//tropinone reductase I [EC:1.1.1.206]	NAD(P)-binding Rossmann-fold superfamily protein
Ciclev10020116m	2456	622.256	99.9929	-2.60911	0.000492178	Down	GO:0016021//integral component of membrane	GO:0022857//transmembrane transporter activity	GO:0055085//transmembrane transport	K08150//MFS transporter, SP family, solute carrier family 2 (myo-inositol transporter), member 13	inositol transporter 1
Ciclev10000819m	1995	56.102	744.275	3.67424	0.00330634	Up	GO:0016021//integral component of membrane	NA	GO:0055085//transmembrane transport	K08176//MFS transporter, PHS family, inorganic phosphate transporter	phosphate transporter 1;9
Ciclev10008778m	1194	11.6258	126.396	3.20022	0.0315021	Up	GO:0048046//apoplast;GO:0005618//cell wall	GO:0004553//hydrolase activity, hydrolyzing O-glycosyl compounds;GO:0016762//xyloglucan:xyloglucosyl transferase activity	GO:0005975//carbohydrate metabolic process;GO:0006073//cellular glucan metabolic process	K08235//xyloglucan:xyloglucosyl transferase [EC:2.4.1.207]	xyloglucan endotransglycosylase 6
Ciclev10016362m	2119	13.9062	100.162	2.65404	2.84e-09	Up	GO:0048046//apoplast;GO:0005618//cell wall	GO:0004553//hydrolase activity, hydrolyzing O-glycosyl compounds;GO:0016762//xyloglucan:xyloglucosyl transferase activity	GO:0005975//carbohydrate metabolic process;GO:0006073//cellular glucan metabolic process	K08235//xyloglucan:xyloglucosyl transferase [EC:2.4.1.207]	xyloglucan endotransglucosylase/hydrolase 28
Ciclev10014637m	2951	103.795	1.50267	-4.77112	0.000300267	Down	NA	GO:0005524//ATP binding;GO:0004672//protein kinase activity	GO:0006468//protein phosphorylation	K08286//protein-serine/threonine kinase [EC:2.7.11.-]	D6 protein kinase like 2
Ciclev10009456m	1247	357.451	896.195	1.32031	8.2e-07	Up	NA	GO:0004672//protein kinase activity	GO:0006468//protein phosphorylation	K08287//dual-specificity kinase [EC:2.7.12.1]	Protein kinase superfamily protein
Ciclev10031532m	1620	34.2774	92.6857	1.37467	4.47e-06	Up	NA	GO:0004672//protein kinase activity	GO:0006468//protein phosphorylation	K08287//dual-specificity kinase [EC:2.7.12.1]	FUS3-complementing gene 2
Ciclev10028091m	2190	0	171.079	6.18393	0	Up	GO:0016021//integral component of membrane	NA	GO:0006952//defense response	K08472//mlo protein	Seven transmembrane MLO family protein
Ciclev10008235m	1797	218759	80831.2	-1.43633	0.000864735	Down	NA	NA	NA	K08770//ubiquitin C	polyubiquitin 1
Ciclev10009956m	810	1339.41	530.347	-1.33267	0.0253346	Down	NA	GO:0005515//protein binding	NA	K08770//ubiquitin C	ubiquitin 13
Ciclev10007417m	3108	179.775	10.5099	-3.82023	0.0413433	Down	NA	GO:0008237//metallopeptidase activity;GO:0008270//zinc ion binding	GO:0006508//proteolysis	K08776//puromycin-sensitive aminopeptidase [EC:3.4.11.-]	aminopeptidase M1
Ciclev10005624m	1173	6715.44	1745.26	-1.94258	5.11e-15	Down	NA	NA	NA	K08794//calcium/calmodulin-dependent protein kinase I [EC:2.7.11.17]	phosphoenolpyruvate carboxylase kinase 1
Ciclev10025035m	2100	15.7197	44.5702	1.37487	0.0123196	Up	NA	NA	NA	K08835//serine/threonine-protein kinase OSR1/STK39 [EC:2.7.11.1]	Protein kinase superfamily protein
Ciclev10022141m	1364	0	366.174	7.27119	0	Up	NA	GO:0005524//ATP binding;GO:0004672//protein kinase activity	GO:0006468//protein phosphorylation	K08856//serine/threonine kinase 16 [EC:2.7.11.1]	serine/threonine protein kinase 3
Ciclev10011307m	2782	852.587	2463.97	1.52843	0.0124115	Up	NA	GO:0005524//ATP binding;GO:0004672//protein kinase activity	GO:0006468//protein phosphorylation	K08867//WNK lysine deficient protein kinase [EC:2.7.11.1]	with no lysine (K) kinase 5
Ciclev10023517m	1443	7.30893	372.398	5.27269	0.000274141	Up	NA	GO:0005524//ATP binding	NA	K08900//mitochondrial chaperone BCS1	P-loop containing nucleoside triphosphate hydrolases superfamily protein
Ciclev10025528m	1669	57.3391	586.287	3.30106	0.0343985	Up	NA	GO:0005524//ATP binding	NA	K08900//mitochondrial chaperone BCS1	P-loop containing nucleoside triphosphate hydrolases superfamily protein
Ciclev10028304m	1719	15.5091	100.209	2.51932	0.00647207	Up	NA	GO:0005524//ATP binding	NA	K08900//mitochondrial chaperone BCS1	cytochrome BC1 synthesis
Ciclev10031520m	1353	7.18162	242.739	4.67922	0.00220623	Up	NA	GO:0005524//ATP binding	NA	K08900//mitochondrial chaperone BCS1	P-loop containing nucleoside triphosphate hydrolases superfamily protein
Ciclev10031528m	1472	7.29551	207.875	4.44081	0.00866003	Up	NA	GO:0005524//ATP binding	NA	K08900//mitochondrial chaperone BCS1	P-loop containing nucleoside triphosphate hydrolases superfamily protein
Ciclev10020314m	2041	606.282	17.1304	-4.9629	0.00397624	Down	NA	GO:0043565//sequence-specific DNA binding;GO:0003700//DNA binding transcription factor activity	GO:0006355//regulation of transcription, DNA-templated	K09060//plant G-box-binding factor	G-box binding factor 3
Ciclev10020408m	1999	902.365	161.052	-2.46878	0.00049914	Down	NA	GO:0043565//sequence-specific DNA binding;GO:0003700//DNA binding transcription factor activity	GO:0006355//regulation of transcription, DNA-templated	K09060//plant G-box-binding factor	G-box binding factor 3
Ciclev10011591m	2067	596.236	221.853	-1.41661	0.00115065	Down	NA	GO:0003700//DNA binding transcription factor activity	GO:0007275//multicellular organism development;GO:0006355//regulation of transcription, DNA-templated	K09284//AP2-like factor, euAP2 lineage	Integrase-type DNA-binding superfamily protein
Ciclev10005570m	1114	287.526	2729.41	3.23616	0.0289056	Up	NA	GO:0003700//DNA binding transcription factor activity	GO:0006355//regulation of transcription, DNA-templated	K09286//EREBP-like factor	Integrase-type DNA-binding superfamily protein
Ciclev10009138m	1508	292.365	119.317	-1.27613	0.00694399	Down	NA	GO:0003700//DNA binding transcription factor activity	GO:0006355//regulation of transcription, DNA-templated	K09286//EREBP-like factor	Integrase-type DNA-binding superfamily protein
Ciclev10021285m	1475	1358.7	3451.04	1.34327	0.0136484	Up	NA	GO:0003700//DNA binding transcription factor activity	GO:0006355//regulation of transcription, DNA-templated	K09286//EREBP-like factor	ethylene responsive element binding factor 5
Ciclev10021652m	1193	1270.39	3350.94	1.39761	1.25e-05	Up	NA	GO:0003700//DNA binding transcription factor activity	GO:0006355//regulation of transcription, DNA-templated	K09286//EREBP-like factor	ethylene responsive element binding factor 1
Ciclev10002232m	1413	0	259.603	6.7788	0	Up	NA	GO:0003677//DNA binding;GO:0043565//sequence-specific DNA binding;GO:0003700//DNA binding transcription factor activity	GO:0006355//regulation of transcription, DNA-templated	K09338//homeobox-leucine zipper protein	homeobox protein 5
Ciclev10021374m	1579	1641	657.176	-1.31709	0.00175144	Down	GO:0005634//nucleus	GO:0003677//DNA binding;GO:0043565//sequence-specific DNA binding;GO:0003700//DNA binding transcription factor activity	GO:0006355//regulation of transcription, DNA-templated	K09338//homeobox-leucine zipper protein	homeobox protein 2
Ciclev10008116m	1493	45.3947	9.65383	-1.98862	2.09e-06	Down	GO:0005634//nucleus	GO:0043565//sequence-specific DNA binding;GO:0003700//DNA binding transcription factor activity	GO:0006355//regulation of transcription, DNA-templated	K09419//heat shock transcription factor, other eukaryote	heat shock transcription factor A2
Ciclev10005629m	1137	35.7834	1128.63	4.88906	6.75e-10	Up	NA	NA	NA	K09422//myb proto-oncogene protein, plant	myb domain protein 15
Ciclev10007362m	3834	0	148.301	5.98085	0	Up	NA	NA	NA	K09422//myb proto-oncogene protein, plant	myb domain protein 4r1
Ciclev10009286m	1115	1641.03	476.808	-1.77802	0.000493529	Down	NA	NA	NA	K09422//myb proto-oncogene protein, plant	myb domain protein 3
Ciclev10010621m	585	8.36581	168.898	3.99375	0.00692942	Up	NA	NA	NA	K09422//myb proto-oncogene protein, plant	myb domain protein 68
Ciclev10031944m	1068	174.601	53.8828	-1.65324	0.04057	Down	NA	NA	NA	K09422//myb proto-oncogene protein, plant	myb domain protein 15
Ciclev10025676m	1281	233.889	82.9467	-1.46929	0.0228223	Down	NA	NA	NA	K09458//3-oxoacyl-[acyl-carrier-protein] synthase II [EC:2.3.1.179]	fatty acid biosynthesis 1
Ciclev10019524m	1766	0	610.1	8.00397	0	Up	NA	NA	NA	K09480//digalactosyldiacylglycerol synthase [EC:2.4.1.241]	digalactosyl diacylglycerol deficient 2
Ciclev10004635m	2121	404.374	113.003	-1.81768	0	Down	NA	NA	NA	K09489//heat shock 70kDa protein 4	heat-shock protein 7T-2
Ciclev10025301m	2523	453.219	16.5293	-4.59016	0.023909	Down	NA	GO:0005524//ATP binding;GO:0051082//unfolded protein binding	GO:0006457//protein folding	K09495//T-complex protein 1 subunit gamma	TCP-1/cpn6 chaperonin family protein
Ciclev10017189m	544	0.356569	16.4226	2.77781	0.00460683	Up	NA	NA	NA	K09518//DnaJ homolog subfamily B member 12	Heat shock protein DnaJ, N-terminal with domain of unknown function (DUF1977)
Ciclev10001398m	1680	1036.1	3063.92	1.56202	9.57e-07	Up	GO:0016021//integral component of membrane	GO:0004659//prenyltransferase activity	NA	K09833//homogentisate phytyltransferase / homogentisate geranylgeranyltransferase [EC:2.5.1.115 2.5.1.116]	homogentisate phytyltransferase 1
Ciclev10008483m	1656	45.3687	1151.65	4.59491	0.00145225	Up	GO:0016021//integral component of membrane	GO:0004659//prenyltransferase activity	NA	K09833//homogentisate phytyltransferase / homogentisate geranylgeranyltransferase [EC:2.5.1.115 2.5.1.116]	homogentisate phytyltransferase 1
Ciclev10008503m	1555	4.6354	625.471	6.48254	2.38e-05	Up	GO:0016021//integral component of membrane	GO:0004659//prenyltransferase activity	NA	K09833//homogentisate phytyltransferase / homogentisate geranylgeranyltransferase [EC:2.5.1.115 2.5.1.116]	homogentisate phytyltransferase 1
Ciclev10019364m	2337	933.21	128.482	-2.83777	0	Down	NA	NA	NA	K09840//9-cis-epoxycarotenoid dioxygenase [EC:1.13.11.51]	nine-cis-epoxycarotenoid dioxygenase 3
Ciclev10012780m	3591	107.861	5.56902	-3.79274	0.00170939	Down	NA	NA	NA	K09841//xanthoxin dehydrogenase [EC:1.1.1.288]	NAD(P)-binding Rossmann-fold superfamily protein
Ciclev10012375m	1378	46.5923	10.0544	-1.97712	1.13e-05	Down	GO:0016020//membrane	GO:0005215//transporter activity	GO:0006810//transport	K09872//aquaporin PIP	plasma membrane intrinsic protein 2
Ciclev10012379m	1457	3044.45	1244.85	-1.28858	0.00351555	Down	GO:0016020//membrane	GO:0005215//transporter activity	GO:0006810//transport	K09872//aquaporin PIP	plasma membrane intrinsic protein 2
Ciclev10015847m	2199	233.409	102.397	-1.17012	0.0375759	Down	NA	NA	NA	K10277//lysine-specific demethylase 8 [EC:1.14.11.27]	2-oxoglutarate (2OG) and Fe(II)-dependent oxygenase superfamily protein
Ciclev10028907m	1013	12.7661	136.486	3.19617	0.0118342	Up	NA	GO:0005515//protein binding	NA	K10293//F-box protein 7	F-box family protein
Ciclev10007289m	3425	327.612	119.705	-1.4345	0.0231999	Down	GO:0005871//kinesin complex	GO:0005524//ATP binding;GO:0005515//protein binding;GO:0003777//microtubule motor activity;GO:0008017//microtubule binding	GO:0007018//microtubule-based movement	K10406//kinesin family member C2/C3	kinesin-like protein 1
Ciclev10000220m	3137	430.321	1640.86	1.92508	5.56e-09	Up	NA	GO:0030151//molybdenum ion binding;GO:0016491//oxidoreductase activity	GO:0042128//nitrate assimilation;GO:0055114//oxidation-reduction process	K10534//nitrate reductase (NAD(P)H) [EC:1.7.1.1 1.7.1.2 1.7.1.3]	nitrate reductase 1
Ciclev10029625m	2084	88.9132	42.9424	-1.01019	0.0366976	Down	NA	NA	NA	K10575//ubiquitin-conjugating enzyme E2 G1 [EC:2.3.2.23]	ubiquitin-conjugating enzyme 13
Ciclev10017203m	678	1416.49	3422.45	1.27128	1.84e-08	Up	NA	NA	NA	K10580//ubiquitin-conjugating enzyme E2 N [EC:2.3.2.23]	ubiquitin-conjugating enzyme 36
Ciclev10007473m	3909	1.1985	23.6318	2.85967	0.00134745	Up	GO:0005634//nucleus	GO:0046872//metal ion binding;GO:0008270//zinc ion binding;GO:0003676//nucleic acid binding	NA	K10624//E3 ubiquitin-protein ligase RBBP6 [EC:2.3.2.27]	DWNN domain, a CCHC-type zinc finger
Ciclev10021206m	1337	0	115.662	5.62866	0	Up	NA	GO:0005515//protein binding	NA	K10640//E3 ubiquitin-protein ligase RNF25 [EC:2.3.2.27]	RWD domain-containing protein
Ciclev10010978m	4201	290.379	633.396	1.11879	0.00604695	Up	NA	GO:0003676//nucleic acid binding	NA	K10643//CCR4-NOT transcription complex subunit 4 [EC:2.3.2.27]	RNA binding (RRM/RBD/RNP motifs) family protein
Ciclev10032115m	1579	74.8796	387.815	2.33632	0.00647691	Up	NA	GO:0008641//ubiquitin-like modifier activating enzyme activity	NA	K10684//ubiquitin-like 1-activating enzyme E1 A [EC:6.2.1.45]	SUMO-activating enzyme 1A
Ciclev10016103m	1601	1095.6	478.244	-1.19186	4.44e-16	Down	NA	GO:0003723//RNA binding;GO:0004523//RNA-DNA hybrid ribonuclease activity	NA	K10743//ribonuclease H2 subunit A [EC:3.1.26.4]	Polynucleotidyl transferase, ribonuclease H-like superfamily protein
Ciclev10005414m	1691	25.4794	339.542	3.61715	0.0307788	Up	NA	NA	GO:0008033//tRNA processing	K10760//adenylate dimethylallyltransferase (cytokinin synthase) [EC:2.5.1.27 2.5.1.112]	isopentenyltransferase 5
Ciclev10021361m	1154	253.717	23.6777	-3.29661	0.021652	Down	NA	NA	GO:0008033//tRNA processing	K10760//adenylate dimethylallyltransferase (cytokinin synthase) [EC:2.5.1.27 2.5.1.112]	isopentenyltransferase 3
Ciclev10012874m	885	652.862	1750.39	1.41953	0.00789807	Up	GO:0005634//nucleus	GO:0003677//DNA binding;GO:0003682//chromatin binding	GO:0006355//regulation of transcription, DNA-templated	K10802//high mobility group protein B1	high mobility group B1
Ciclev10033966m	3900	1517.22	508.767	-1.57187	0.0384864	Down	NA	GO:0005524//ATP binding	NA	K10875//DNA repair and recombination protein RAD54 and RAD54-like protein [EC:3.6.4.-]	chromatin remodeling 42
Ciclev10030576m	4392	219.07	60.6033	-1.81384	0.0321381	Down	NA	NA	NA	K10999//cellulose synthase A [EC:2.4.1.12]	Cellulose synthase family protein
Ciclev10030476m	6531	28.169	406.352	3.7417	9.98e-05	Up	GO:0016020//membrane;GO:0000148//1,3-beta-D-glucan synthase complex	GO:0003843//1,3-beta-D-glucan synthase activity	GO:0006075//(1->3)-beta-D-glucan biosynthetic process	K11000//callose synthase [EC:2.4.1.-]	callose synthase 1
Ciclev10017468m	1281	144.518	59.3578	-1.25051	4.51e-05	Down	NA	GO:0070403//NAD+ binding	NA	K11416//mono-ADP-ribosyltransferase sirtuin 6 [EC:2.4.2.31]	sirtuin 1
Ciclev10025729m	1327	19.9679	248.703	3.4896	0.0434153	Up	NA	GO:0016491//oxidoreductase activity	NA	K11517//(S)-2-hydroxy-acid oxidase [EC:1.1.3.15]	Aldolase-type TIM barrel family protein
Ciclev10025921m	1440	0	167.293	6.15209	0	Up	NA	GO:0016491//oxidoreductase activity	NA	K11517//(S)-2-hydroxy-acid oxidase [EC:1.1.3.15]	Aldolase-type TIM barrel family protein
Ciclev10029887m	2724	192.837	25.9097	-2.78647	0.0107078	Down	GO:0016020//membrane;GO:0000159//protein phosphatase type 2A complex	GO:0015171//amino acid transmembrane transporter activity	GO:0007165//signal transduction;GO:0003333//amino acid transmembrane transport	K11584//serine/threonine-protein phosphatase 2A regulatory subunit B'	Amino acid permease family protein
Ciclev10030507m	4993	750.215	2676.83	1.83185	3.2e-09	Up	NA	NA	GO:0006355//regulation of transcription, DNA-templated	K11644//paired amphipathic helix protein Sin3a	SIN3-like 4
Ciclev10030508m	5097	96.2362	308.04	1.65427	2.27e-05	Up	NA	NA	GO:0006355//regulation of transcription, DNA-templated	K11644//paired amphipathic helix protein Sin3a	SIN3-like 4
Ciclev10007331m	3489	206.81	3386.64	4.01794	0	Up	NA	GO:0003968//RNA-directed 5'-3' RNA polymerase activity	NA	K11699//RNA-dependent RNA polymerase [EC:2.7.7.48]	RNA-dependent RNA polymerase family protein
Ciclev10018465m	5784	0	104.922	5.49104	1.48e-12	Up	NA	GO:0005515//protein binding	NA	K11797//PH-interacting protein	WD4/YVTN repeat-like-containing domain;Bromodomain
Ciclev10008466m	1473	429.582	93.9231	-2.16518	2.54e-05	Down	NA	NA	NA	K11816//indole-3-pyruvate monooxygenase [EC:1.14.13.168]	Flavin-binding monooxygenase family protein
Ciclev10003221m	1143	28.6357	5.00835	-2.06879	0.00653784	Down	NA	GO:0005515//protein binding;GO:0008270//zinc ion binding	NA	K11982//E3 ubiquitin-protein ligase RNF115/126 [EC:2.3.2.27]	RING/U-box superfamily protein
Ciclev10011311m	3435	786.994	143.169	-2.43916	0.00963193	Down	NA	GO:0005515//protein binding	NA	K12129//pseudo-response regulator 7	pseudo-response regulator 7
Ciclev10019375m	2613	1652.08	3808.05	1.2036	8.27e-05	Up	NA	GO:0005515//protein binding	GO:0000160//phosphorelay signal transduction system	K12130//pseudo-response regulator 5	pseudo-response regulator 5
Ciclev10018964m	3123	928.527	51.1896	-4.119	3.06e-09	Down	NA	NA	NA	K12133//MYB-related transcription factor LHY	Homeodomain-like superfamily protein
Ciclev10004690m	1629	0.356569	152.202	5.81678	7.81e-05	Up	NA	GO:0016705//oxidoreductase activity, acting on paired donors, with incorporation or reduction of molecular oxygen;GO:0020037//heme binding;GO:0005506//iron ion binding	GO:0055114//oxidation-reduction process	K12153//phenylalanine N-monooxygenase [EC:1.14.13.124]	cytochrome p45 79a2
Ciclev10025240m	1917	2.98746	279.542	5.71334	0.000161768	Up	NA	GO:0016705//oxidoreductase activity, acting on paired donors, with incorporation or reduction of molecular oxygen;GO:0020037//heme binding;GO:0005506//iron ion binding	GO:0055114//oxidation-reduction process	K12153//phenylalanine N-monooxygenase [EC:1.14.13.124]	cytochrome p45 79a2
Ciclev10031099m	1922	27.9692	3843.45	6.98521	1.21e-06	Up	NA	GO:0016705//oxidoreductase activity, acting on paired donors, with incorporation or reduction of molecular oxygen;GO:0020037//heme binding;GO:0005506//iron ion binding	GO:0055114//oxidation-reduction process	K12153//phenylalanine N-monooxygenase [EC:1.14.13.124]	cytochrome p45 79a2
Ciclev10031307m	1512	1.42628	333.494	6.46116	2.47e-06	Up	NA	GO:0016705//oxidoreductase activity, acting on paired donors, with incorporation or reduction of molecular oxygen;GO:0020037//heme binding;GO:0005506//iron ion binding	GO:0055114//oxidation-reduction process	K12153//phenylalanine N-monooxygenase [EC:1.14.13.124]	cytochrome p45 79a2
Ciclev10031309m	1527	6.43927	841.736	6.57967	2.88e-07	Up	NA	GO:0016705//oxidoreductase activity, acting on paired donors, with incorporation or reduction of molecular oxygen;GO:0020037//heme binding;GO:0005506//iron ion binding	GO:0055114//oxidation-reduction process	K12153//phenylalanine N-monooxygenase [EC:1.14.13.124]	cytochrome p45 79a2
Ciclev10022223m	908	2017.42	4356.63	1.10979	0.0286843	Up	NA	NA	GO:0007034//vacuolar transport	K12192//charged multivesicular body protein 2B	vacuolar protein sorting-associated protein 2.3
Ciclev10016564m	1586	50.0175	113.576	1.14592	0.00965032	Up	NA	NA	GO:0007034//vacuolar transport	K12198//charged multivesicular body protein 5	SNF7 family protein
Ciclev10008535m	2175	36.3658	136.014	1.83651	0.00736444	Up	NA	GO:0005543//phospholipid binding	NA	K12471//epsin	ENTH/VHS family protein
Ciclev10005236m	2053	214.944	59.8045	-1.80512	1.18e-05	Down	NA	GO:0005515//protein binding;GO:0005096//GTPase activator activity	NA	K12486//stromal membrane-associated protein	Calcium-dependent ARF-type GTPase activating protein family
Ciclev10018695m	3596	0	196.202	6.37907	0	Up	NA	GO:0005524//ATP binding;GO:0003676//nucleic acid binding	NA	K12598//ATP-dependent RNA helicase DOB1 [EC:3.6.4.13]	RNA helicase, ATP-dependent, SK12/DOB1 protein
Ciclev10020782m	1469	15.1245	429.269	4.62359	0.0101867	Up	NA	GO:0008171//O-methyltransferase activity;GO:0046983//protein dimerization activity	NA	K12643//anthranilate N-methyltransferase [EC:2.1.1.111]	O-methyltransferase 1
Ciclev10011176m	2693	327.666	158.492	-1.03672	0.026509	Down	NA	GO:0016491//oxidoreductase activity	GO:0008152//metabolic process;GO:0055114//oxidation-reduction process	K12657//delta-1-pyrroline-5-carboxylate synthetase [EC:2.7.2.11 1.2.1.41]	delta 1-pyrroline-5-carboxylate synthase 2
Ciclev10019394m	2433	483.611	974.97	1.00794	0.0240528	Up	NA	GO:0005524//ATP binding;GO:0003676//nucleic acid binding	NA	K12823//ATP-dependent RNA helicase DDX5/DBP2 [EC:3.6.4.13]	P-loop containing nucleoside triphosphate hydrolases superfamily protein
Ciclev10025529m	1900	12.5842	280.793	4.24155	0.00710168	Up	NA	GO:0005524//ATP binding;GO:0003676//nucleic acid binding	NA	K12823//ATP-dependent RNA helicase DDX5/DBP2 [EC:3.6.4.13]	DEA(D/H)-box RNA helicase family protein
Ciclev10011646m	1581	350.166	107.931	-1.67618	3.44e-15	Down	NA	GO:0005515//protein binding	NA	K12865//polyglutamine-binding protein 1	WW domain-containing protein
Ciclev10022210m	2641	61.2495	4.24075	-3.26347	0.0201288	Down	NA	GO:0003676//nucleic acid binding	NA	K12897//transformer-2 protein	RNA-binding (RRM/RBD/RNP motifs) family protein
Ciclev10005730m	1476	99.291	44.9183	-1.10395	0.00479462	Down	NA	GO:0003676//nucleic acid binding	NA	K12900//FUS-interacting serine-arginine-rich protein 1	SC35-like splicing factor 28
Ciclev10028504m	1278	334.282	101.047	-1.70263	0.0150187	Down	NA	GO:0016747//transferase activity, transferring acyl groups other than amino-acyl groups	NA	K13065//shikimate O-hydroxycinnamoyltransferase [EC:2.3.1.133]	HXXXD-type acyl-transferase family protein
Ciclev10001555m	1322	9.23724	61.6462	2.46179	0.0184671	Up	NA	GO:0008171//O-methyltransferase activity;GO:0046983//protein dimerization activity	NA	K13066//caffeic acid 3-O-methyltransferase [EC:2.1.1.68]	O-methyltransferase 1
Ciclev10012042m	1083	80.7765	18.4227	-1.99875	0.00408039	Down	NA	GO:0008171//O-methyltransferase activity;GO:0046983//protein dimerization activity	NA	K13066//caffeic acid 3-O-methyltransferase [EC:2.1.1.68]	O-methyltransferase 1
Ciclev10020874m	1371	64.8215	709.251	3.40445	1.28e-06	Up	NA	GO:0008171//O-methyltransferase activity;GO:0046983//protein dimerization activity	NA	K13066//caffeic acid 3-O-methyltransferase [EC:2.1.1.68]	O-methyltransferase 1
Ciclev10031953m	1525	4.34949	115.682	4.1317	0.0244515	Up	NA	GO:0008171//O-methyltransferase activity;GO:0046983//protein dimerization activity	NA	K13066//caffeic acid 3-O-methyltransferase [EC:2.1.1.68]	O-methyltransferase 1
Ciclev10026096m	1322	195.067	394.499	1.00721	0.0496624	Up	NA	GO:0016791//phosphatase activity	GO:0008152//metabolic process	K13248//pyridoxal phosphate phosphatase PHOSPHO2 [EC:3.1.3.74]	Pyridoxal phosphate phosphatase-related protein
Ciclev10019901m	2050	406.44	1013.49	1.31316	0.0258075	Up	NA	GO:0009378//four-way junction helicase activity	GO:0006281//DNA repair;GO:0006310//DNA recombination	K13254//spastin [EC:3.6.4.3]	AAA-type ATPase family protein
Ciclev10006005m	1134	56.9857	491.232	3.05555	1.68e-09	Up	GO:0016021//integral component of membrane	NA	NA	K13347//peroxisomal membrane protein 2	Peroxisomal membrane 22 kDa (Mpv17/PMP22) family protein
Ciclev10028507m	1389	345.215	127.34	-1.42196	0.000561199	Down	NA	GO:0080019//fatty-acyl-CoA reductase (alcohol-forming) activity	NA	K13356//alcohol-forming fatty acyl-CoA reductase [EC:1.2.1.84]	Jojoba acyl CoA reductase-related male sterility protein
Ciclev10020723m	1598	11253.7	5005.6	-1.1684	0.000320766	Down	NA	GO:0016866//intramolecular transferase activity	GO:0030244//cellulose biosynthetic process	K13379//reversibly glycosylated polypeptide / UDP-arabinopyranose mutase [EC:2.4.1.- 5.4.99.30]	reversibly glycosylated polypeptide 3
Ciclev10007978m	1954	226.922	681.378	1.57621	0.0130137	Up	NA	GO:0005524//ATP binding;GO:0004672//protein kinase activity	GO:0006468//protein phosphorylation	K13412//calcium-dependent protein kinase [EC:2.7.11.1]	calmodulin-domain protein kinase 9
Ciclev10030536m	3714	3.11596	21.4222	2.11345	0.020128	Up	NA	GO:0005524//ATP binding;GO:0005515//protein binding;GO:0004672//protein kinase activity	GO:0006468//protein phosphorylation	K13420//LRR receptor-like serine/threonine-protein kinase FLS2 [EC:2.7.11.1]	Leucine-rich repeat protein kinase family protein
Ciclev10011386m	2077	94.2255	1130.37	3.5515	3.11e-06	Up	NA	GO:0043565//sequence-specific DNA binding;GO:0003700//DNA binding transcription factor activity	GO:0006355//regulation of transcription, DNA-templated	K13424//WRKY transcription factor 33	WRKY DNA-binding protein 33
Ciclev10007394m	2733	0.713139	15.3395	2.5159	0.0326148	Up	NA	GO:0050664//oxidoreductase activity, acting on NAD(P)H, oxygen as acceptor;GO:0004601//peroxidase activity;GO:0016491//oxidoreductase activity	GO:0055114//oxidation-reduction process	K13447//respiratory burst oxidase [EC:1.6.3.- 1.11.1.-]	Riboflavin synthase-like superfamily protein
Ciclev10027774m	3102	57.6388	1179.71	4.29965	0.0317886	Up	NA	GO:0050664//oxidoreductase activity, acting on NAD(P)H, oxygen as acceptor;GO:0004601//peroxidase activity;GO:0016491//oxidoreductase activity	GO:0055114//oxidation-reduction process	K13447//respiratory burst oxidase [EC:1.6.3.- 1.11.1.-]	respiratory burst oxidase homologue D
Ciclev10006151m	746	90.7024	392.695	2.08547	0.0235692	Up	NA	NA	NA	K13448//calcium-binding protein CML	calmodulin 8
Ciclev10022221m	2095	519.568	1053.78	1.01685	6.42e-12	Up	NA	NA	NA	K13456//RPM1-interacting protein 4	RPM1 interacting protein 4
Ciclev10005810m	1040	89.3958	0	-5.26557	0.000668888	Down	NA	NA	NA	K13458//disease resistance protein	protein binding;zinc ion binding
Ciclev10013516m	1494	14.4394	89.8398	2.45453	0.034942	Up	NA	GO:0016758//transferase activity, transferring hexosyl groups	GO:0008152//metabolic process	K13496//UDP-glucosyl transferase 73C [EC:2.4.1.-]	UDP-Glycosyltransferase superfamily protein
Ciclev10018887m	2981	2750.14	805.424	-1.76867	2.55e-12	Down	NA	GO:0005524//ATP binding;GO:0009378//four-way junction helicase activity	GO:0006281//DNA repair;GO:0006310//DNA recombination	K13525//transitional endoplasmic reticulum ATPase	ATPase, AAA-type, CDC48 protein
Ciclev10011455m	2446	2386.24	921.72	-1.37005	0.00126139	Down	NA	NA	NA	K13680//beta-mannan synthase [EC:2.4.1.32]	Nucleotide-diphospho-sugar transferases superfamily protein
Ciclev10008936m	1218	3.56569	63.8904	3.47713	0.016758	Up	NA	NA	GO:0008299//isoprenoid biosynthetic process	K13789//geranylgeranyl diphosphate synthase, type II [EC:2.5.1.1 2.5.1.10 2.5.1.29]	geranylgeranyl reductase
Ciclev10000903m	1892	0	102.476	5.45778	2.54e-05	Up	NA	GO:0003855//3-dehydroquinate dehydratase activity;GO:0004764//shikimate 3-dehydrogenase (NADP+) activity	GO:0055114//oxidation-reduction process	K13832//3-dehydroquinate dehydratase / shikimate dehydrogenase [EC:4.2.1.10 1.1.1.25]	dehydroquinate dehydratase, putative / shikimate dehydrogenase, putative
Ciclev10001072m	1790	449.936	198.373	-1.17188	0.0270599	Down	NA	NA	NA	K13946//auxin influx carrier (AUX1 LAX family)	like AUX1 3
Ciclev10000794m	1660	707.51	166.829	-2.06875	0.00407464	Down	GO:0016021//integral component of membrane	NA	GO:0055085//transmembrane transport	K13947//auxin efflux carrier family	Auxin efflux carrier family protein
Ciclev10009756m	1124	4152.55	1974.85	-1.07134	1.05e-05	Down	NA	NA	NA	K13993//HSP20 family protein	17.6 kDa class II heat shock protein
Ciclev10029437m	880	1077.53	473.036	-1.18364	2.65e-05	Down	NA	NA	NA	K13993//HSP20 family protein	HSP2-like chaperones superfamily protein
Ciclev10029466m	791	53.2828	13.0782	-1.84794	7.22e-06	Down	NA	NA	NA	K13993//HSP20 family protein	HSP2-like chaperones superfamily protein
Ciclev10029467m	932	839.284	240.137	-1.79513	0.0003671	Down	NA	NA	NA	K13993//HSP20 family protein	HSP2-like chaperones superfamily protein
Ciclev10028660m	2123	197.399	410.912	1.04873	3.33e-08	Up	NA	NA	NA	K14001//nucleotide exchange factor SIL1	ARM repeat superfamily protein
Ciclev10009890m	664	7.1378	43.9458	2.2824	0.012694	Up	GO:0005783//endoplasmic reticulum;GO:0016021//integral component of membrane	NA	GO:0006886//intracellular protein transport	K14009//B-cell receptor-associated protein 31	B-cell receptor-associated 31-like
Ciclev10020333m	1782	8.91424	103.044	3.22186	8.36e-08	Up	NA	GO:0003676//nucleic acid binding	NA	K14325//RNA-binding protein with serine-rich domain 1	arginine/serine-rich 45
Ciclev10019717m	2721	120.51	21.8019	-2.34508	0.0160428	Down	NA	NA	NA	K14328//regulator of nonsense transcripts 3	Smg-4/UPF3 family protein
Ciclev10009563m	1648	379.597	185.55	-1.02326	7.48e-08	Down	GO:0005849//mRNA cleavage factor complex	GO:0003729//mRNA binding	GO:0006378//mRNA polyadenylation	K14397//cleavage and polyadenylation specificity factor subunit 5	homolog of CFIM-25
Ciclev10000669m	2384	12.3389	117.297	3.02289	0.0499717	Up	NA	NA	NA	K14403//cleavage and polyadenylation specificity factor subunit 3 [EC:3.1.27.-]	cleavage and polyadenylation specificity factor 73-I
Ciclev10008162m	2577	80.9306	275.771	1.73923	0.00138134	Up	NA	GO:0003676//nucleic acid binding	NA	K14411//RNA-binding protein Musashi	RNA-binding (RRM/RBD/RNP motifs) family protein
Ciclev10025936m	2610	1.61201	43.8892	3.5329	0.0114731	Up	NA	GO:0043565//sequence-specific DNA binding;GO:0003700//DNA binding transcription factor activity	GO:0006355//regulation of transcription, DNA-templated;GO:0006351//transcription, DNA-templated	K14431//transcription factor TGA	bZIP transcription factor family protein
Ciclev10013385m	1389	510.531	67.0977	-2.88398	5.3e-11	Down	NA	GO:0043565//sequence-specific DNA binding;GO:0003700//DNA binding transcription factor activity	GO:0006355//regulation of transcription, DNA-templated	K14432//ABA responsive element binding factor	abscisic acid responsive element-binding factor 1
Ciclev10028635m	1887	65.2306	3.1823	-3.60208	5.05e-14	Down	NA	GO:0043565//sequence-specific DNA binding;GO:0003700//DNA binding transcription factor activity	GO:0006355//regulation of transcription, DNA-templated	K14432//ABA responsive element binding factor	Basic-leucine zipper (bZIP) transcription factor family protein
Ciclev10004421m	3187	50.8606	118.313	1.18065	0.00067678	Up	NA	GO:0003677//DNA binding;GO:0005524//ATP binding;GO:0016787//hydrolase activity	NA	K14439//SWI/SNF-related matrix-associated actin-dependent regulator of chromatin subfamily A containing DEAD/H box 1 [EC:3.6.4.12]	SNF2 domain-containing protein / helicase domain-containing protein
Ciclev10001593m	2977	268.416	107.864	-1.29645	0.000890823	Down	GO:0005634//nucleus	NA	GO:0006355//regulation of transcription, DNA-templated	K14484//auxin-responsive protein IAA	indoleacetic acid-induced protein 8
Ciclev10009070m	1489	6527.07	2450.78	-1.41232	0.0194643	Down	GO:0005634//nucleus	NA	GO:0006355//regulation of transcription, DNA-templated	K14484//auxin-responsive protein IAA	phytochrome-associated protein 2
Ciclev10004981m	1401	1511.26	177.824	-3.07027	5.95e-10	Down	NA	GO:0003824//catalytic activity;GO:0004722//protein serine/threonine phosphatase activity	GO:0006470//protein dephosphorylation	K14497//protein phosphatase 2C [EC:3.1.3.16]	Protein phosphatase 2C family protein
Ciclev10005166m	1624	104.035	6.50919	-3.58062	1.43e-05	Down	NA	GO:0003824//catalytic activity;GO:0004722//protein serine/threonine phosphatase activity	GO:0006470//protein dephosphorylation	K14497//protein phosphatase 2C [EC:3.1.3.16]	Protein phosphatase 2C family protein
Ciclev10005200m	1377	4203.53	687.571	-2.60784	5.08e-08	Down	NA	GO:0003824//catalytic activity;GO:0004722//protein serine/threonine phosphatase activity	GO:0006470//protein dephosphorylation	K14497//protein phosphatase 2C [EC:3.1.3.16]	Protein phosphatase 2C family protein
Ciclev10028495m	1823	5929.28	780.607	-2.92137	1.62e-09	Down	NA	GO:0004722//protein serine/threonine phosphatase activity	GO:0006470//protein dephosphorylation	K14497//protein phosphatase 2C [EC:3.1.3.16]	highly ABA-induced PP2C gene 2
Ciclev10031682m	2231	5153.41	1215.65	-2.08164	3.11e-12	Down	NA	GO:0003824//catalytic activity;GO:0004722//protein serine/threonine phosphatase activity	GO:0006470//protein dephosphorylation	K14497//protein phosphatase 2C [EC:3.1.3.16]	protein phosphatase 2CA
Ciclev10031506m	1679	4.96947	55.1507	2.9676	0.0161606	Up	NA	GO:0005515//protein binding	NA	K14508//regulatory protein NPR1	NPR1-like protein 3
Ciclev10019132m	2661	6.41825	332.806	5.25065	0.000115848	Up	NA	GO:0000155//phosphorelay sensor kinase activity;GO:0005515//protein binding	GO:0007165//signal transduction	K14509//ethylene receptor [EC:2.7.13.-]	ethylene response sensor 1
Ciclev10030801m	3410	3.50786	81.0367	3.82317	0	Up	NA	GO:0004672//protein kinase activity	GO:0006468//protein phosphorylation	K14510//serine/threonine-protein kinase CTR1 [EC:2.7.11.1]	Protein kinase superfamily protein
Ciclev10007739m	2862	1945.73	4788.42	1.29819	1.14e-09	Up	NA	NA	NA	K14515//EIN3-binding F-box protein	EIN3-binding F box protein 1
Ciclev10023644m	1839	12.869	158.101	3.39511	0.0461424	Up	GO:0016020//membrane;GO:0016021//integral component of membrane	GO:0005215//transporter activity	GO:0006810//transport;GO:0055085//transmembrane transport	K14638//solute carrier family 15 (peptide/histidine transporter), member 3/4	nitrate transporter 1.5
Ciclev10028095m	2122	812.17	1865.35	1.19721	0.00506812	Up	GO:0016020//membrane;GO:0016021//integral component of membrane	GO:0005215//transporter activity	GO:0006810//transport;GO:0055085//transmembrane transport	K14638//solute carrier family 15 (peptide/histidine transporter), member 3/4	peptide transporter 1
Ciclev10028344m	1947	52.876	7.58958	-2.46982	0.00777206	Down	GO:0016020//membrane;GO:0016021//integral component of membrane	GO:0005215//transporter activity	GO:0006810//transport;GO:0055085//transmembrane transport	K14638//solute carrier family 15 (peptide/histidine transporter), member 3/4	Major facilitator superfamily protein
Ciclev10029930m	1752	31.3982	2.12476	-2.90492	0.00608721	Down	GO:0016020//membrane;GO:0016021//integral component of membrane	GO:0005215//transporter activity	GO:0006810//transport;GO:0055085//transmembrane transport	K14638//solute carrier family 15 (peptide/histidine transporter), member 3/4	Major facilitator superfamily protein
Ciclev10028107m	2339	2963.23	6092.45	1.03926	1.13e-09	Up	NA	GO:0008686//3,4-dihydroxy-2-butanone-4-phosphate synthase activity;GO:0003935//GTP cyclohydrolase II activity	GO:0009231//riboflavin biosynthetic process	K14652//3,4-dihydroxy 2-butanone 4-phosphate synthase / GTP cyclohydrolase II [EC:4.1.99.12 3.5.4.25]	GTP cyclohydrolase II
Ciclev10028314m	2626	20.5493	130.524	2.53481	1.01e-06	Up	NA	GO:0008686//3,4-dihydroxy-2-butanone-4-phosphate synthase activity;GO:0003935//GTP cyclohydrolase II activity	GO:0009231//riboflavin biosynthetic process	K14652//3,4-dihydroxy 2-butanone 4-phosphate synthase / GTP cyclohydrolase II [EC:4.1.99.12 3.5.4.25]	GTP cyclohydrolase II
Ciclev10031540m	1489	370.664	1085.45	1.54403	0	Up	NA	GO:0016787//hydrolase activity	GO:0008152//metabolic process	K14664//IAA-amino acid hydrolase [EC:3.5.1.-]	peptidase M2/M25/M4 family protein
Ciclev10011564m	2010	133.793	61.1714	-1.09937	0.00139043	Down	GO:0016021//integral component of membrane	GO:0005381//iron ion transmembrane transporter activity	GO:0034755//iron ion transmembrane transport	K14685//solute carrier family 40 (iron-regulated transporter), member 1	iron regulated 2
Ciclev10011940m	1440	32.7658	684.863	4.28916	0.0015554	Up	GO:0016020//membrane	GO:0046873//metal ion transmembrane transporter activity	GO:0055085//transmembrane transport;GO:0030001//metal ion transport	K14709//solute carrier family 39 (zinc transporter), member 1/2/3	zinc transporter 1 precursor
Ciclev10012062m	1751	110.987	2624.59	4.53426	0.00456477	Up	GO:0016020//membrane	GO:0046873//metal ion transmembrane transporter activity	GO:0055085//transmembrane transport;GO:0030001//metal ion transport	K14709//solute carrier family 39 (zinc transporter), member 1/2/3	zinc transporter 1 precursor
Ciclev10004952m	1772	334.32	0	-7.14078	0	Down	NA	GO:0005515//protein binding	NA	K14791//periodic tryptophan protein 1	Transducin/WD4 repeat-like superfamily protein
Ciclev10025853m	1722	256.345	44.1544	-2.4749	7.83e-05	Down	GO:0005737//cytoplasm	NA	NA	K14801//pre-rRNA-processing protein TSR4	programmed cell death 2 C-terminal domain-containing protein
Ciclev10025858m	1851	34.7863	215.239	2.54955	0.00358293	Up	GO:0005737//cytoplasm	NA	NA	K14801//pre-rRNA-processing protein TSR4	programmed cell death 2 C-terminal domain-containing protein
Ciclev10011310m	1842	5.12688	71.9554	3.30674	0.0357698	Up	NA	NA	NA	K14972//PAX-interacting protein 1
Ciclev10008067m	2765	6.62382	39.6427	2.22181	0.00957206	Up	GO:0005739//mitochondrion	GO:0003690//double-stranded DNA binding	GO:0006355//regulation of transcription, DNA-templated	K15032//mTERF domain-containing protein, mitochondrial	Mitochondrial transcription termination factor family protein
Ciclev10031895m	1518	14.6106	1832.14	6.75402	4.5e-06	Up	NA	NA	NA	K15102//solute carrier family 25 (mitochondrial phosphate transporter), member 3	phosphate transporter 3;1
Ciclev10005390m	1342	384.658	37.6578	-3.27284	0.00105163	Down	NA	NA	NA	K15108//solute carrier family 25 (mitochondrial thiamine pyrophosphate transporter), member 19	Mitochondrial substrate carrier family protein
Ciclev10012200m	1675	73.665	557.464	2.88	2.18e-10	Up	NA	NA	NA	K15121//solute carrier family 25, member 44	Mitochondrial substrate carrier family protein
Ciclev10020572m	1986	82.8199	281.307	1.73531	0.0127577	Up	NA	NA	NA	K15201//general transcription factor 3C polypeptide 3 (transcription factor C subunit 4)	tetratricopeptide repeat (TPR)-containing protein
Ciclev10025846m	1463	1254.43	460.342	-1.44154	1.86e-07	Down	NA	GO:0008977//prephenate dehydrogenase (NAD+) activity;GO:0004665//prephenate dehydrogenase (NADP+) activity	GO:0006571//tyrosine biosynthetic process;GO:0055114//oxidation-reduction process	K15227//arogenate dehydrogenase (NADP+), plant [EC:1.3.1.78]	prephenate dehydrogenase family protein
Ciclev10008844m	1023	40.217	5.10469	-2.50779	5.58e-08	Down	NA	NA	NA	K15281//solute carrier family 35	Nucleotide/sugar transporter family protein
Ciclev10015210m	2107	25.5187	467.606	4.07406	0.0460353	Up	NA	NA	NA	K15283//solute carrier family 35, member E1	glucose-6-phosphate/phosphate translocator 2
Ciclev10017852m	1203	77.4238	20.905	-1.77679	0.00431215	Down	GO:0016020//membrane;GO:0016021//integral component of membrane	NA	NA	K15283//solute carrier family 35, member E1	phosphoenolpyruvate (pep)/phosphate translocator 2
Ciclev10001944m	1368	1265.07	319.483	-1.97739	0.0399946	Down	NA	NA	NA	K15382//solute carrier family 50 (sugar transporter)	Nodulin MtN3 family protein
Ciclev10008036m	1865	4691.86	1833.43	-1.35447	0	Down	GO:0016020//membrane	GO:0016747//transferase activity, transferring acyl groups other than amino-acyl groups	GO:0006633//fatty acid biosynthetic process;GO:0008610//lipid biosynthetic process	K15397//3-ketoacyl-CoA synthase [EC:2.3.1.199]	3-ketoacyl-CoA synthase 11
Ciclev10008045m	1760	308.083	69.8722	-2.10322	0.00162804	Down	GO:0016020//membrane	GO:0016747//transferase activity, transferring acyl groups other than amino-acyl groups	GO:0006633//fatty acid biosynthetic process;GO:0008610//lipid biosynthetic process	K15397//3-ketoacyl-CoA synthase [EC:2.3.1.199]	3-ketoacyl-CoA synthase 11
Ciclev10014284m	3305	0	753.975	8.30836	0	Up	NA	NA	NA	K15501//serine/threonine-protein phosphatase 6 regulatory subunit 3	SIT4 phosphatase-associated family protein
Ciclev10016175m	1338	5.34854	39.4776	2.43632	0.0391653	Up	NA	GO:0005515//protein binding	NA	K15627//tether containing UBX domain for GLUT4	plant UBX domain-containing protein 1
Ciclev10031856m	1609	932.582	2261.95	1.2761	3.29e-10	Up	NA	NA	NA	K15731//carboxy-terminal domain RNA polymerase II polypeptide A small phosphatase [EC:3.1.3.16]	Haloacid dehalogenase-like hydrolase (HAD) superfamily protein
Ciclev10030771m	2650	498.443	102.731	-2.25233	1.06e-06	Down	NA	GO:0003824//catalytic activity	NA	K15813//beta-amyrin synthase [EC:5.4.99.39]	Terpenoid cyclases family protein
Ciclev10024526m	270	23.0681	67.0691	1.44819	0.000638588	Up	NA	NA	NA	K15902//EKC/KEOPS complex subunit PCC1/LAGE3
Ciclev10000246m	3549	193.125	890.34	2.19096	2.51e-05	Up	NA	GO:0003824//catalytic activity	GO:0005992//trehalose biosynthetic process	K16055//trehalose 6-phosphate synthase/phosphatase [EC:2.4.1.15 3.1.3.12]	trehalose phosphatase/synthase 5
Ciclev10031664m	2356	105.255	0	-5.49552	4.36e-11	Down	NA	NA	NA	K16075//magnesium transporter	magnesium transporter 3
Ciclev10016665m	1728	295.112	667.399	1.17082	0.00237051	Up	NA	GO:0008168//methyltransferase activity	GO:0006480//N-terminal protein amino acid methylation;GO:0008152//metabolic process	K16219//protein N-terminal methyltransferase [EC:2.1.1.244]	methyltransferases
Ciclev10030412m	840	2011.54	943.98	-1.08954	2.12e-11	Down	NA	GO:0005515//protein binding;GO:0008270//zinc ion binding	NA	K16283//E3 ubiquitin-protein ligase SDIR1 [EC:2.3.2.27]	RING/U-box superfamily protein
Ciclev10017027m	2303	3056.04	684.66	-2.15431	0.0254264	Down	NA	GO:0005515//protein binding;GO:0008270//zinc ion binding	NA	K16285//RING/U-box domain-containing protein [EC:2.3.2.27]	RING/U-box superfamily protein
Ciclev10028819m	2400	605.837	101.392	-2.5511	1.4e-14	Down	NA	GO:0004185//serine-type carboxypeptidase activity	GO:0006508//proteolysis	K16296//serine carboxypeptidase-like clade I [EC:3.4.16.-]	serine carboxypeptidase-like 17
Ciclev10000258m	3713	297.475	35.5796	-2.98153	2.01e-06	Down	GO:0000922//spindle pole;GO:0005815//microtubule organizing center	NA	GO:0000226//microtubule cytoskeleton organization	K16572//gamma-tubulin complex component 5	Spc97 / Spc98 family of spindle pole body (SBP) component
Ciclev10000259m	3597	111.786	472.966	2.05779	0.000110883	Up	GO:0000922//spindle pole;GO:0005815//microtubule organizing center	NA	GO:0000226//microtubule cytoskeleton organization	K16572//gamma-tubulin complex component 5	Spc97 / Spc98 family of spindle pole body (SBP) component
Ciclev10000292m	3744	131.51	12.7292	-3.14704	0.0195462	Down	GO:0000922//spindle pole;GO:0005815//microtubule organizing center	NA	GO:0000226//microtubule cytoskeleton organization	K16572//gamma-tubulin complex component 5	Spc97 / Spc98 family of spindle pole body (SBP) component
Ciclev10016140m	1132	249.997	1346.44	2.41802	2.65e-05	Up	GO:0016020//membrane	NA	NA	K17081//prohibitin 2	prohibitin 2
Ciclev10012512m	2051	460.683	1393.1	1.59147	0.00192366	Up	NA	NA	NA	K17338//receptor expression-enhancing protein 1/2/3/4	Abscisic acid-responsive (TB2/DP1, HVA22) family protein
Ciclev10022052m	1074	510.597	231.187	-1.13504	3.84e-05	Down	NA	NA	NA	K17427//large subunit ribosomal protein L46	decoy
Ciclev10000526m	2611	481.687	2065.48	2.09485	0	Up	GO:0016020//membrane;GO:0016021//integral component of membrane;GO:0005886//plasma membrane	GO:0015116//sulfate transmembrane transporter activity;GO:0008271//secondary active sulfate transmembrane transporter activity	GO:0055085//transmembrane transport;GO:0008272//sulfate transport	K17470//sulfate transporter 1, high-affinity	sulfate transporter 1;3
Ciclev10000529m	2785	0	104.248	5.48195	0	Up	GO:0016020//membrane;GO:0016021//integral component of membrane;GO:0005886//plasma membrane	GO:0015116//sulfate transmembrane transporter activity;GO:0008271//secondary active sulfate transmembrane transporter activity	GO:0055085//transmembrane transport;GO:0008272//sulfate transport	K17470//sulfate transporter 1, high-affinity	sulfate transporter 1;3
Ciclev10005585m	2782	288.706	121.526	-1.23216	0.00408918	Down	NA	GO:0003824//catalytic activity;GO:0004722//protein serine/threonine phosphatase activity	GO:0006470//protein dephosphorylation	K17506//protein phosphatase 1L [EC:3.1.3.16]	Protein phosphatase 2C family protein
Ciclev10016005m	1957	10.3432	70.871	2.52483	0.00286021	Up	NA	GO:0043139//5'-3' DNA helicase activity;GO:0003697//single-stranded DNA binding	NA	K17680//twinkle protein [EC:3.6.4.12]	toprim domain-containing protein
Ciclev10001766m	1715	71.9758	4872.05	6.03453	6.12e-05	Up	NA	GO:0009916//alternative oxidase activity	GO:0055114//oxidation-reduction process	K17893//ubiquinol oxidase [EC:1.10.3.11]	alternative oxidase 1A
Ciclev10003687m	657	6.21761	156.361	4.20565	0.00204877	Up	NA	GO:0009916//alternative oxidase activity	GO:0055114//oxidation-reduction process	K17893//ubiquinol oxidase [EC:1.10.3.11]	alternative oxidase 1D
Ciclev10006723m	726	529.618	122.466	-2.09122	9.34e-07	Down	NA	NA	NA	K17991//peroxygenase [EC:1.11.2.3]	Caleosin-related family protein
Ciclev10002997m	589	575.612	1196.11	1.05209	6.65e-05	Up	NA	NA	NA	K18172//COX assembly mitochondrial protein 2	Cytochrome c oxidase biogenesis protein Cmc1-like
Ciclev10021718m	1529	229.847	19.1345	-3.43179	0.0181471	Down	NA	NA	NA	K18551//pyrimidine and pyridine-specific 5'-nucleotidase [EC:3.1.3.-]	Haloacid dehalogenase-like hydrolase (HAD) superfamily protein
Ciclev10000150m	3406	273.807	0	-6.85497	0	Down	NA	GO:0004553//hydrolase activity, hydrolyzing O-glycosyl compounds;GO:0033947//mannosylglycoprotein endo-beta-mannosidase activity	GO:0005975//carbohydrate metabolic process	K18577//mannosylglycoprotein endo-beta-mannosidase [EC:3.2.1.152]	glycoside hydrolase family 2 protein
Ciclev10033059m	2475	287.121	119.875	-1.24364	2.45e-08	Down	NA	NA	GO:0006744//ubiquinone biosynthetic process	K18586//ubiquinone biosynthesis protein COQ4	coenzyme Q biosynthesis Coq4 family protein / ubiquinone biosynthesis Coq4 family protein
Ciclev10020262m	1281	123.787	291.084	1.21781	0.000223451	Up	NA	NA	NA	K18663//activating signal cointegrator complex subunit 3 [EC:3.6.4.12]	U5 small nuclear ribonucleoprotein helicase
Ciclev10025543m	2149	66.0956	162.989	1.27196	1e-08	Up	NA	GO:0003723//RNA binding	NA	K18666//activating signal cointegrator complex subunit 1	Predicted eukaryotic LigT
Ciclev10027699m	5020	292.142	92.2939	-1.63727	1.68e-14	Down	NA	NA	GO:0000184//nuclear-transcribed mRNA catabolic process, nonsense-mediated decay	K18734//protein SMG8
Ciclev10003170m	915	65.3082	10.4485	-2.39901	0.031709	Down	GO:0005634//nucleus	NA	NA	K18811//cyclin D5, plant	cyclin d5;1
Ciclev10001308m	1555	893.163	54.2144	-3.98389	8.65e-12	Down	NA	GO:0016757//transferase activity, transferring glycosyl groups	NA	K18819//inositol 3-alpha-galactosyltransferase [EC:2.4.1.123]	galactinol synthase 2
Ciclev10001501m	1844	1127	368.587	-1.60615	0.0403484	Down	NA	GO:0008270//zinc ion binding;GO:0016491//oxidoreductase activity	GO:0055114//oxidation-reduction process	K18857//alcohol dehydrogenase class-P [EC:1.1.1.1]	alcohol dehydrogenase 1
Ciclev10001029m	1599	10.5759	172.396	3.75321	0.00120596	Up	NA	NA	GO:0006629//lipid metabolic process	K18875//enhanced disease susceptibility 1 protein	alpha/beta-Hydrolases superfamily protein
Ciclev10021240m	1527	560.095	179.645	-1.62762	0.0303346	Down	NA	GO:0008270//zinc ion binding	NA	K18932//palmitoyltransferase [EC:2.3.1.225]	DHHC-type zinc finger family protein
Ciclev10021539m	1073	94.7563	194.08	1.01611	0.00602251	Up	NA	GO:0008270//zinc ion binding	NA	K18932//palmitoyltransferase [EC:2.3.1.225]	DHHC-type zinc finger family protein
Ciclev10021821m	1294	128.254	433.518	1.73842	7.71e-13	Up	NA	GO:0008270//zinc ion binding	NA	K18932//palmitoyltransferase [EC:2.3.1.225]	DHHC-type zinc finger family protein
Ciclev10030564m	4163	15.3351	113.948	2.71473	1.02e-05	Up	NA	NA	NA	K18999//RNA polymerase II C-terminal domain phosphatase-like 3/4 [EC:3.1.3.16]	C-terminal domain phosphatase-like 3
Ciclev10013874m	834	31.8089	6.59767	-1.92841	0.01556	Down	NA	GO:0005515//protein binding;GO:0008270//zinc ion binding	NA	K19041//E3 ubiquitin-protein ligase RNF38/44 [EC:2.3.2.27]	RING/U-box superfamily protein
Ciclev10025098m	2560	565.395	230.197	-1.28759	1.82e-08	Down	NA	NA	NA	K19327//anoctamin-10
Ciclev10001262m	1690	1889.86	823.649	-1.19582	0.0129531	Down	NA	GO:0004553//hydrolase activity, hydrolyzing O-glycosyl compounds	GO:0005975//carbohydrate metabolic process	K19355//mannan endo-1,4-beta-mannosidase [EC:3.2.1.78]	Glycosyl hydrolase superfamily protein
Ciclev10000091m	3725	1.06971	26.6338	3.07	5.76e-06	Up	NA	NA	NA	NA	NB-ARC domain-containing disease resistance protein
Ciclev10000137m	3455	165.245	48.7269	-1.71353	1.3e-08	Down	NA	GO:0003677//DNA binding;GO:0005524//ATP binding;GO:0016787//hydrolase activity	NA	NA	chromatin remodeling 24
Ciclev10000162m	3029	47.8571	562.728	3.49155	0.0121974	Up	NA	GO:0005515//protein binding	NA	NA	receptor like protein 6
Ciclev10000238m	2798	10.6971	57.6656	2.1985	0.0481365	Up	NA	GO:0003676//nucleic acid binding	NA	NA	EMBRYO DEFECTIVE 14
Ciclev10000243m	3175	3.50786	116.491	4.33413	0.0211923	Up	NA	GO:0031683//G-protein beta/gamma-subunit complex binding;GO:0019001//guanyl nucleotide binding;GO:0004871//signal transducer activity;GO:0003924//GTPase activity	GO:0007186//G-protein coupled receptor signaling pathway	NA	extra-large GTP-binding protein 3
Ciclev10000286m	3343	5090.87	10518.5	1.0466	0.0266461	Up	NA	GO:0005515//protein binding;GO:0008270//zinc ion binding	NA	NA	RING/U-box protein
Ciclev10000337m	2370	13.1428	386.398	4.64595	0.00171574	Up	NA	GO:0003723//RNA binding	NA	NA	pumilio 7
Ciclev10000443m	3310	1.06971	82.8716	4.62479	0.000192583	Up	GO:0016020//membrane	GO:0005215//transporter activity	GO:0006810//transport;GO:0055085//transmembrane transport	NA	solute:sodium symporters;urea transmembrane transporters
Ciclev10000485m	3292	487.51	0	-7.68176	0	Down	NA	NA	NA	NA	translocon at the inner envelope membrane of chloroplasts 11
Ciclev10000516m	4064	0	247.611	6.7112	0	Up	NA	GO:0005515//protein binding;GO:0004672//protein kinase activity	GO:0006468//protein phosphorylation	NA	Leucine-rich repeat protein kinase family protein
Ciclev10000553m	3129	4898.98	2422.23	-1.01543	0	Down	NA	GO:0004553//hydrolase activity, hydrolyzing O-glycosyl compounds;GO:0030246//carbohydrate binding	GO:0005975//carbohydrate metabolic process	NA	beta-galactosidase 3
Ciclev10000574m	2087	9.51437	73.0347	2.66396	1.03e-05	Up	NA	GO:0004674//protein serine/threonine kinase activity;GO:0004672//protein kinase activity	GO:0006468//protein phosphorylation	NA	cysteine-rich RLK (RECEPTOR-like protein kinase) 1
Ciclev10000613m	2264	183.119	729.396	1.97995	4.2e-05	Up	NA	NA	NA	NA	Protein of unknown function (DUF668)
Ciclev10000618m	2078	185.816	592.405	1.6601	4.29e-10	Up	NA	GO:0005524//ATP binding;GO:0004672//protein kinase activity	GO:0006468//protein phosphorylation	NA	Protein kinase superfamily protein
Ciclev10000684m	2159	379.746	1784.65	2.22543	0.0045932	Up	NA	NA	NA	NA	DCD (Development and Cell Death) domain protein
Ciclev10000754m	1705	348.49	79.1182	-2.10602	0.0348902	Down	NA	GO:0003824//catalytic activity	GO:0008152//metabolic process	NA	AMP-dependent synthetase and ligase family protein
Ciclev10000766m	2271	18.8982	139.728	2.73919	0.0026045	Up	NA	GO:0008318//protein prenyltransferase activity	GO:0018342//protein prenylation	NA	RAB geranylgeranyl transferase alpha subunit 1
Ciclev10000771m	1690	530.05	15.3526	-4.90764	0.000324337	Down	NA	GO:0016705//oxidoreductase activity, acting on paired donors, with incorporation or reduction of molecular oxygen;GO:0020037//heme binding;GO:0005506//iron ion binding	GO:0055114//oxidation-reduction process	NA	cytochrome P45, family 78, subfamily A, polypeptide 7
Ciclev10000799m	2103	1182.93	463.405	-1.34752	0	Down	NA	NA	NA	NA	TLD-domain containing nucleolar protein
Ciclev10000808m	1961	2031.51	165.194	-3.60133	0.0219447	Down	NA	GO:0050660//flavin adenine dinucleotide binding;GO:0016491//oxidoreductase activity	GO:0055114//oxidation-reduction process	NA	FAD-binding Berberine family protein
Ciclev10000811m	1818	61.4313	2170.97	5.08984	0.000667538	Up	NA	GO:0050660//flavin adenine dinucleotide binding;GO:0016491//oxidoreductase activity	GO:0055114//oxidation-reduction process	NA	FAD-binding Berberine family protein
Ciclev10000813m	1899	2.85256	192.352	5.21623	6.8e-08	Up	NA	GO:0050660//flavin adenine dinucleotide binding;GO:0016491//oxidoreductase activity	GO:0055114//oxidation-reduction process	NA	FAD-binding Berberine family protein
Ciclev10000814m	1820	32.3126	577.703	4.06333	0.00356674	Up	NA	GO:0050660//flavin adenine dinucleotide binding;GO:0016491//oxidoreductase activity	GO:0055114//oxidation-reduction process	NA	FAD-binding Berberine family protein
Ciclev10000886m	1874	1372.46	565.066	-1.2767	0.0425776	Down	NA	GO:0016705//oxidoreductase activity, acting on paired donors, with incorporation or reduction of molecular oxygen;GO:0020037//heme binding;GO:0005506//iron ion binding	GO:0055114//oxidation-reduction process	NA	cytochrome P45, family 83, subfamily B, polypeptide 1
Ciclev10000974m	1935	157.561	6.3112	-4.20091	0.0160526	Down	NA	NA	NA	NA	Protein of unknown function (DUF3)
Ciclev10000981m	1979	5883.42	2422.52	-1.27931	0	Down	NA	NA	NA	NA	amino acid permease 6
Ciclev10001006m	1968	346.88	121.529	-1.49498	0.0404952	Down	NA	NA	GO:0010508//positive regulation of autophagy	NA	DNA-directed RNA polymerase II protein
Ciclev10001037m	2366	0	154.044	6.03481	0	Up	GO:0016021//integral component of membrane	NA	NA	NA	camphor resistance CrcB family protein
Ciclev10001087m	1443	81.2639	24.4451	-1.64046	8.76e-06	Down	GO:0016020//membrane	GO:0015171//amino acid transmembrane transporter activity	GO:0003333//amino acid transmembrane transport	NA	Amino acid permease family protein
Ciclev10001122m	3284	357.537	807.738	1.17046	0.00169686	Up	NA	GO:0004190//aspartic-type endopeptidase activity	GO:0006508//proteolysis	NA	Eukaryotic aspartyl protease family protein
Ciclev10001160m	1490	1.7186	2528.77	9.26836	5.57e-09	Up	NA	GO:0016747//transferase activity, transferring acyl groups other than amino-acyl groups	NA	NA	HXXXD-type acyl-transferase family protein
Ciclev10001177m	1621	23.0068	213.059	3.08483	0.0102791	Up	NA	GO:0004672//protein kinase activity	GO:0006468//protein phosphorylation	NA	Protein kinase superfamily protein
Ciclev10001205m	2551	1221.17	277.973	-2.12574	0.0238884	Down	NA	GO:0003677//DNA binding	GO:0006355//regulation of transcription, DNA-templated	NA	NAC domain containing protein 82
Ciclev10001227m	1758	212.315	0	-6.49162	0	Down	NA	GO:0005515//protein binding;GO:0008270//zinc ion binding	NA	NA	RING/U-box superfamily protein
Ciclev10001248m	1949	314.038	0	-7.05115	0	Down	NA	GO:0003824//catalytic activity;GO:0004722//protein serine/threonine phosphatase activity	GO:0006470//protein dephosphorylation	NA	Protein phosphatase 2C family protein
Ciclev10001281m	2047	275.005	22.0556	-3.50451	0.0363954	Down	NA	GO:0004190//aspartic-type endopeptidase activity	GO:0006508//proteolysis	NA	Eukaryotic aspartyl protease family protein
Ciclev10001299m	1326	0	152.97	6.02487	0	Up	NA	GO:0004674//protein serine/threonine kinase activity;GO:0004672//protein kinase activity	GO:0006468//protein phosphorylation	NA	S-locus lectin protein kinase family protein
Ciclev10001325m	1595	37.7021	542.879	3.76571	0.009675	Up	GO:0016021//integral component of membrane	NA	GO:0055085//transmembrane transport	NA	Auxin efflux carrier family protein
Ciclev10001329m	1875	33.5175	815.066	4.50894	0.00736344	Up	NA	NA	NA	NA	DC1 domain-containing protein
Ciclev10001332m	1511	920.573	2787.4	1.59582	0.0250196	Up	NA	NA	NA	NA	Protein of unknown function (DUF1645)
Ciclev10001335m	1422	111.75	24.0873	-2.10814	8.39e-05	Down	GO:0016020//membrane;GO:0016021//integral component of membrane	GO:0022857//transmembrane transporter activity	NA	NA	nodulin MtN21 /EamA-like transporter family protein
Ciclev10001337m	1500	0	208.406	6.46511	0	Up	NA	NA	GO:0006629//lipid metabolic process	NA	phospholipase A 2A
Ciclev10001393m	1265	198.309	402.295	1.01178	0.0176957	Up	NA	NA	NA	NA	NAD(P)-binding Rossmann-fold superfamily protein
Ciclev10001402m	2133	37.8253	142.664	1.85088	0.00395936	Up	NA	GO:0003677//DNA binding	GO:0006355//regulation of transcription, DNA-templated	NA	NAC domain containing protein 35
Ciclev10001426m	1621	62.6608	1539.7	4.56726	0.00277511	Up	NA	GO:0016787//hydrolase activity	NA	NA	Pectinacetylesterase family protein
Ciclev10001466m	1923	3.20912	20.6019	2.03864	0.0450743	Up	NA	GO:0004177//aminopeptidase activity;GO:0030145//manganese ion binding	NA	NA	Metallopeptidase M24 family protein
Ciclev10001483m	2005	33.0897	2.55235	-2.84474	0.00509648	Down	NA	NA	NA	NA
Ciclev10001528m	1632	220.093	14.2043	-3.74526	0.00673946	Down	NA	NA	NA	NA	Basic-leucine zipper (bZIP) transcription factor family protein
Ciclev10001560m	1303	483.864	33.3794	-3.76506	0	Down	NA	NA	NA	NA
Ciclev10001565m	1519	5268.06	1672	-1.6543	0.00067414	Down	NA	GO:0003824//catalytic activity;GO:0004722//protein serine/threonine phosphatase activity	GO:0006470//protein dephosphorylation	NA	Protein phosphatase 2C family protein
Ciclev10001579m	1599	514.767	1371.14	1.40922	0.0239565	Up	NA	NA	NA	NA	Protein of unknown function (DUF793)
Ciclev10001598m	1697	0	687.079	8.17477	0	Up	NA	NA	NA	NA	Protein of unknown function (DUF1644)
Ciclev10001602m	1095	121.137	318.282	1.3763	1.85e-05	Up	NA	GO:0005515//protein binding	NA	NA	Galactose oxidase/kelch repeat superfamily protein
Ciclev10001607m	1572	0	127.47	5.7662	0	Up	NA	NA	NA	NA
Ciclev10001622m	1381	36.1119	233.5	2.61524	0.038917	Up	NA	GO:0016491//oxidoreductase activity	GO:0055114//oxidation-reduction process	NA	senescence-related gene 1
Ciclev10001626m	1382	2.85256	52.0043	3.37612	0.00121167	Up	NA	GO:0016491//oxidoreductase activity	GO:0055114//oxidation-reduction process	NA	senescence-related gene 1
Ciclev10001655m	1119	76.7766	10.5309	-2.61556	5.27e-07	Down	NA	GO:0016788//hydrolase activity, acting on ester bonds	NA	NA	GDSL-like Lipase/Acylhydrolase superfamily protein
Ciclev10001668m	1723	112.465	694.68	2.60153	0	Up	NA	GO:0004672//protein kinase activity	GO:0006468//protein phosphorylation	NA	Protein kinase superfamily protein
Ciclev10001701m	1451	49.7332	125.985	1.30044	0.00332022	Up	NA	GO:0005543//phospholipid binding	NA	NA	ENTH/ANTH/VHS superfamily protein
Ciclev10001718m	1330	1.06971	45.9314	3.80551	0.0121289	Up	NA	GO:0008234//cysteine-type peptidase activity	GO:0006508//proteolysis	NA	Cysteine proteinases superfamily protein
Ciclev10001723m	1227	4.99197	95.4573	3.72918	0.00128077	Up	NA	GO:0008234//cysteine-type peptidase activity	GO:0006508//proteolysis	NA	Cysteine proteinases superfamily protein
Ciclev10001748m	2159	113.24	247.497	1.11178	1.52e-06	Up	NA	NA	NA	NA	emp24/gp25L/p24 family/GOLD family protein
Ciclev10001753m	1890	46.5067	992.452	4.34677	6.53e-05	Up	NA	NA	NA	NA
Ciclev10001839m	1808	9.15692	47.801	2.12031	0.000711557	Up	GO:0016021//integral component of membrane	GO:0004659//prenyltransferase activity	NA	NA	homogentisate phytyltransferase 1
Ciclev10001888m	1397	12451.1	5885.31	-1.08078	1.92e-08	Down	NA	GO:0005544//calcium-dependent phospholipid binding;GO:0005509//calcium ion binding	NA	NA	annexin 1
Ciclev10001946m	1253	588.7	227.315	-1.36361	0.00164701	Down	NA	GO:0003824//catalytic activity;GO:0050662//coenzyme binding	NA	NA	NmrA-like negative transcriptional regulator family protein
Ciclev10001956m	1477	3473.17	14181	2.02888	3.45e-05	Up	NA	GO:0003677//DNA binding	GO:0006355//regulation of transcription, DNA-templated	NA	NAC (No Apical Meristem) domain transcriptional regulator superfamily protein
Ciclev10001957m	1928	7.43012	517.086	5.72575	3.07e-05	Up	NA	NA	GO:0006629//lipid metabolic process	NA	phospholipase A 2A
Ciclev10001995m	2030	4.38482	129.324	4.2819	0.0346313	Up	NA	NA	GO:0006629//lipid metabolic process	NA	phospholipase A 2A
Ciclev10002034m	1569	286.274	669.281	1.21838	0.0326324	Up	NA	NA	NA	NA	alpha/beta-Hydrolases superfamily protein
Ciclev10002041m	1060	20.7067	280.504	3.61474	0.017123	Up	NA	NA	NA	NA	Uncharacterised protein family (UPF114)
Ciclev10002052m	1047	351.502	848.943	1.26642	0.000390481	Up	NA	GO:0043531//ADP binding	NA	NA	LRR and NB-ARC domains-containing disease resistance protein
Ciclev10002098m	1844	2403.31	4872.38	1.01888	2.62e-05	Up	NA	GO:0003824//catalytic activity;GO:0004722//protein serine/threonine phosphatase activity	GO:0006470//protein dephosphorylation	NA	Protein phosphatase 2C family protein
Ciclev10002104m	990	2.85256	100.967	4.30228	0.00210314	Up	NA	NA	NA	NA	Phosphoglycerate mutase family protein
Ciclev10002153m	1168	47.6789	347.748	2.80604	0.0177234	Up	NA	NA	NA	NA
Ciclev10002172m	2120	51.7654	7.8402	-2.40473	0.0298559	Down	NA	GO:0043565//sequence-specific DNA binding;GO:0003700//DNA binding transcription factor activity	GO:0006355//regulation of transcription, DNA-templated	NA	Basic-leucine zipper (bZIP) transcription factor family protein
Ciclev10002197m	980	36.1408	78.7858	1.07512	0.0381615	Up	NA	GO:0004672//protein kinase activity	GO:0006468//protein phosphorylation	NA	Protein kinase superfamily protein
Ciclev10002216m	1206	73.2412	234.202	1.6454	0.0140433	Up	NA	NA	NA	NA
Ciclev10002370m	1733	351.731	850.747	1.26854	1.38e-10	Up	NA	NA	NA	NA
Ciclev10002408m	1024	153.497	10.901	-3.55239	0.00459955	Down	NA	NA	NA	NA
Ciclev10002421m	1659	1035.63	3190.42	1.621	0.00322877	Up	NA	GO:0004518//nuclease activity	NA	NA	bifunctional nuclease in basal defense response 1
Ciclev10002462m	800	3.92226	43.937	2.87642	0.0474731	Up	NA	GO:0005515//protein binding	NA	NA	TRAF-like family protein
Ciclev10002541m	3837	245.911	527.473	1.09354	0.000708542	Up	NA	NA	NA	NA	SEC14 cytosolic factor family protein / phosphoglyceride transfer family protein
Ciclev10002601m	658	147.645	408.63	1.45393	0.021587	Up	NA	GO:0008270//zinc ion binding	NA	NA	Cytidine/deoxycytidylate deaminase family protein
Ciclev10002609m	1273	29.972	127.775	2.0081	0.00622542	Up	GO:0005839//proteasome core complex	GO:0004298//threonine-type endopeptidase activity	GO:0051603//proteolysis involved in cellular protein catabolic process	NA	proteasome beta subunit C1
Ciclev10002618m	1090	128.713	58.8189	-1.09894	1.51e-09	Down	NA	NA	NA	NA
Ciclev10002675m	872	9.86186	417.166	5.09825	0.00223741	Up	NA	NA	NA	NA
Ciclev10002686m	1523	138.796	326.727	1.22102	0.000165271	Up	NA	GO:0015035//protein disulfide oxidoreductase activity	GO:0006662//glycerol ether metabolic process;GO:0045454//cell redox homeostasis	NA	Thioredoxin superfamily protein
Ciclev10002771m	1454	439.505	885.589	1.00683	0.00585834	Up	NA	NA	NA	NA	TRAF-type zinc finger-related
Ciclev10002832m	805	84.8212	32.1354	-1.33696	0.0222979	Down	NA	GO:0005509//calcium ion binding	NA	NA	Calcium-binding EF-hand family protein
Ciclev10002835m	1741	236.58	990.974	2.05551	0.0413475	Up	NA	NA	NA	NA
Ciclev10002842m	802	89.8944	220.905	1.27483	0.0208083	Up	GO:0005840//ribosome;GO:0005622//intracellular	GO:0003735//structural constituent of ribosome	GO:0006412//translation	NA	Ribosomal L18p/L5e family protein
Ciclev10002870m	653	14664.8	7235.73	-1.0189	7.29e-11	Down	NA	NA	NA	NA	Proteinase inhibitor, propeptide
Ciclev10002877m	939	253.426	516.212	1.01953	0.000475859	Up	NA	GO:0005515//protein binding	NA	NA	membrane-anchored ubiquitin-fold protein 6 precursor
Ciclev10002970m	889	148.106	304.135	1.0263	0.0194621	Up	NA	NA	NA	NA
Ciclev10002988m	820	64.2234	2386.4	5.16441	0.000550337	Up	NA	NA	NA	NA
Ciclev10002991m	270	12.7235	70.671	2.27357	0.00615269	Up	NA	NA	NA	NA
Ciclev10002994m	452	29.0583	84.8549	1.47221	0.00787699	Up	NA	NA	NA	NA
Ciclev10003031m	529	5.14879	3299.19	8.77538	2.31e-08	Up	NA	NA	NA	NA
Ciclev10003034m	608	36.2276	12108.5	8.29299	5.59e-08	Up	NA	NA	NA	NA
Ciclev10003071m	301	0.948516	131.538	5.32782	0.000149897	Up	NA	NA	NA	NA
Ciclev10003132m	2400	15.9195	53.9272	1.6212	0.0286275	Up	NA	NA	NA	NA	NB-ARC domain-containing disease resistance protein
Ciclev10003189m	1656	18.3278	105.123	2.3758	0.0346854	Up	NA	GO:0050660//flavin adenine dinucleotide binding;GO:0016491//oxidoreductase activity	GO:0055114//oxidation-reduction process	NA	FAD-binding Berberine family protein
Ciclev10003478m	2409	90.6382	31.3364	-1.4639	1.5e-05	Down	NA	GO:0004553//hydrolase activity, hydrolyzing O-glycosyl compounds;GO:0030246//carbohydrate binding	GO:0005975//carbohydrate metabolic process	NA	beta-galactosidase 16
Ciclev10003540m	2643	15.6312	248.291	3.79839	0.00580953	Up	NA	GO:0005515//protein binding	NA	NA	receptor like protein 12
Ciclev10003549m	246	1.36933	44.345	3.63738	1.24e-06	Up	NA	NA	NA	NA
Ciclev10003658m	1227	0.356569	26.3872	3.39115	0.0395398	Up	NA	NA	GO:0006629//lipid metabolic process	NA	phospholipase A 2A
Ciclev10003722m	1581	125.921	369.695	1.53602	0.0231745	Up	NA	NA	NA	NA	Frigida-like protein
Ciclev10003845m	555	221.329	86.6876	-1.32859	0.0117097	Down	NA	NA	NA	NA	Basic-leucine zipper (bZIP) transcription factor family protein
Ciclev10003865m	2967	205.152	466.091	1.1746	0	Up	NA	GO:0005524//ATP binding	NA	NA	NB-ARC domain-containing disease resistance protein
Ciclev10003890m	1269	18.8532	73.4224	1.83563	4.55e-06	Up	NA	GO:0005515//protein binding	NA	NA	IQ-domain 19
Ciclev10003894m	2925	154.437	445.928	1.51538	1.79e-07	Up	NA	GO:0005524//ATP binding	NA	NA	NB-ARC domain-containing disease resistance protein
Ciclev10003923m	948	26.9965	71.821	1.3366	0.0199624	Up	NA	GO:0004672//protein kinase activity	GO:0006468//protein phosphorylation	NA	Protein kinase superfamily protein
Ciclev10004021m	1713	1.78285	61.1217	3.92923	0.0140874	Up	NA	GO:0016757//transferase activity, transferring glycosyl groups	NA	NA	plant glycogenin-like starch initiation protein 4
Ciclev10004031m	1686	209.174	429.402	1.02925	0.00342862	Up	NA	GO:0016758//transferase activity, transferring hexosyl groups	GO:0008152//metabolic process	NA	UDP-glucosyl transferase 85A2
Ciclev10004083m	877	46.2863	181.692	1.91914	7.83e-08	Up	NA	NA	NA	NA
Ciclev10004100m	3060	74.4573	288.765	1.92178	0.000274861	Up	NA	GO:0005524//ATP binding	NA	NA	NB-ARC domain-containing disease resistance protein
Ciclev10004108m	1658	64.2342	455.161	2.77989	0.0335845	Up	NA	GO:0005515//protein binding;GO:0004672//protein kinase activity	GO:0006468//protein phosphorylation	NA	Leucine-rich repeat receptor-like protein kinase family protein
Ciclev10004192m	3871	507.892	13.524	-5.00328	0.0010968	Down	NA	GO:0005515//protein binding	NA	NA	TRAF-like superfamily protein
Ciclev10004306m	4385	2.13942	58.6628	3.75385	0.00234867	Up	GO:0005634//nucleus	GO:0003677//DNA binding	NA	NA	squamosa promoter binding protein-like 1
Ciclev10004321m	2579	2.49599	74.23	3.97212	0.00642324	Up	NA	GO:0005524//ATP binding;GO:0005515//protein binding;GO:0004672//protein kinase activity	GO:0006468//protein phosphorylation	NA	Leucine-rich repeat receptor-like protein kinase family protein
Ciclev10004393m	3388	50.7153	169.103	1.69129	0.0399646	Up	NA	GO:0005524//ATP binding;GO:0004672//protein kinase activity;GO:0004842//ubiquitin-protein transferase activity	GO:0006468//protein phosphorylation;GO:0016567//protein ubiquitination	NA	U-box domain-containing protein kinase family protein
Ciclev10004397m	2522	4.27883	25.5946	2.06979	0.0150655	Up	NA	NA	NA	NA	Protein kinase superfamily protein
Ciclev10004431m	2254	4.86348	337.61	5.55151	1.21e-07	Up	NA	GO:0005524//ATP binding;GO:0004672//protein kinase activity;GO:0030247//polysaccharide binding	GO:0006468//protein phosphorylation	NA	Wall-associated kinase family protein
Ciclev10004437m	2604	81.3124	27.8096	-1.47086	0.0131705	Down	NA	NA	NA	NA	molybdenum cofactor sulfurase (LOS5) (ABA3)
Ciclev10004454m	2118	65.6152	6.66513	-2.9094	0.00365837	Down	GO:0016020//membrane	GO:0016760//cellulose synthase (UDP-forming) activity	GO:0030244//cellulose biosynthetic process	NA	cellulose synthase like G2
Ciclev10004510m	2334	624.704	253.505	-1.29314	4.87e-05	Down	NA	GO:0004553//hydrolase activity, hydrolyzing O-glycosyl compounds	GO:0005975//carbohydrate metabolic process	NA	Glycosyl hydrolase superfamily protein
Ciclev10004574m	2083	10007.9	1300.38	-2.94183	1e-05	Down	NA	NA	NA	NA	CAP16 protein
Ciclev10004578m	2462	53.4854	234.068	2.08138	0.0297513	Up	NA	NA	GO:0016567//protein ubiquitination	NA	Phototropic-responsive NPH3 family protein
Ciclev10004621m	1789	59.187	15.5751	-1.77743	0.0332049	Down	NA	GO:0016787//hydrolase activity	NA	NA	purple acid phosphatase 23
Ciclev10004642m	1970	25.8885	347.769	3.63042	0.00610147	Up	NA	GO:0016787//hydrolase activity	NA	NA	purple acid phosphatase 15
Ciclev10004645m	1949	1353.03	2811.61	1.05388	0.00771489	Up	NA	GO:0003824//catalytic activity	GO:0008152//metabolic process	NA	acyl-activating enzyme 7
Ciclev10004663m	2869	113.865	2.38672	-4.6063	0.00094111	Down	NA	NA	NA	NA	DNA photolyases;DNA photolyases
Ciclev10004727m	2049	61.3463	11.3748	-2.21147	0.0292512	Down	NA	NA	NA	NA	molybdenum cofactor sulfurase (LOS5) (ABA3)
Ciclev10004729m	2056	1507.76	8106.08	2.42474	0.00131144	Up	GO:0016021//integral component of membrane	NA	GO:0055085//transmembrane transport	NA	Major facilitator superfamily protein
Ciclev10004757m	1761	915.213	358.352	-1.34691	0.0349775	Down	NA	GO:0005515//protein binding;GO:0008236//serine-type peptidase activity	GO:0006508//proteolysis	NA	Peptidase S41 family protein
Ciclev10004766m	2451	133.312	0	-5.82969	0	Down	NA	GO:0005515//protein binding	NA	NA	Tetratricopeptide repeat (TPR)-like superfamily protein
Ciclev10004778m	2989	19.6113	102.493	2.25333	0.0338822	Up	NA	GO:0005096//GTPase activator activity	NA	NA	ARF GTPase-activating protein
Ciclev10004779m	1536	5.5477	43.7088	2.53855	0.0339005	Up	GO:0016021//integral component of membrane	NA	GO:0055085//transmembrane transport	NA	Major facilitator superfamily protein
Ciclev10004908m	1814	1107.62	544.897	-1.02021	0.0438513	Down	NA	GO:0004190//aspartic-type endopeptidase activity	GO:0006508//proteolysis	NA	Eukaryotic aspartyl protease family protein
Ciclev10004912m	1772	416.844	849.446	1.02283	0.0070329	Up	NA	GO:0016747//transferase activity, transferring acyl groups other than amino-acyl groups	NA	NA	HXXXD-type acyl-transferase family protein
Ciclev10005098m	2717	1589.59	624.666	-1.34416	0.00158194	Down	NA	GO:0003676//nucleic acid binding	NA	NA	RNA-binding (RRM/RBD/RNP motifs) family protein
Ciclev10005106m	2141	2.85256	39.3299	2.99337	0.0209855	Up	GO:0016021//integral component of membrane	NA	GO:0055085//transmembrane transport	NA	Major facilitator superfamily protein
Ciclev10005149m	1403	5.34854	1413.71	7.51639	2.53e-07	Up	NA	GO:0016491//oxidoreductase activity	GO:0055114//oxidation-reduction process	NA	2-oxoglutarate (2OG) and Fe(II)-dependent oxygenase superfamily protein
Ciclev10005153m	1922	20.4079	148.287	2.7247	1.48e-09	Up	NA	NA	GO:0006457//protein folding	NA	FK56 BINDING PROTEIN 53
Ciclev10005167m	1980	22.1073	173.605	2.84505	9.99e-16	Up	NA	NA	NA	NA	Nucleotide-sugar transporter family protein
Ciclev10005209m	1644	758.319	281.778	-1.42061	0.0405263	Down	NA	GO:0016491//oxidoreductase activity	GO:0055114//oxidation-reduction process	NA	2-oxoglutarate (2OG) and Fe(II)-dependent oxygenase superfamily protein
Ciclev10005211m	1422	658.807	297.618	-1.14009	0.00174273	Down	NA	GO:0016491//oxidoreductase activity	GO:0055114//oxidation-reduction process	NA	2-oxoglutarate (2OG) and Fe(II)-dependent oxygenase superfamily protein
Ciclev10005265m	1633	226.829	7.16017	-4.58564	0.00021634	Down	GO:0005789//endoplasmic reticulum membrane	NA	NA	NA	vamp/synaptobrevin-associated protein 27-2
Ciclev10005276m	1420	341.685	66.9473	-2.31109	1.74e-06	Down	NA	GO:0008171//O-methyltransferase activity;GO:0046983//protein dimerization activity	NA	NA	O-methyltransferase family protein
Ciclev10005314m	2493	6.06168	73.3426	3.16422	0.0309298	Up	NA	NA	NA	NA
Ciclev10005320m	1683	0	204.424	6.4376	0	Up	NA	GO:0016746//transferase activity, transferring acyl groups	GO:0008152//metabolic process	NA	lysophosphatidyl acyltransferase 2
Ciclev10005334m	1452	7.84453	76.0666	2.93895	0.00707131	Up	NA	GO:0008234//cysteine-type peptidase activity	GO:0006508//proteolysis	NA	Cysteine proteinases superfamily protein
Ciclev10005348m	1347	353.896	110.978	-1.65206	0	Down	NA	GO:0008171//O-methyltransferase activity;GO:0046983//protein dimerization activity	NA	NA	O-methyltransferase family protein
Ciclev10005372m	1360	559.714	222.619	-1.32087	0.0015365	Down	NA	NA	NA	NA	TIFY domain/Divergent CCT motif family protein
Ciclev10005465m	1350	12.2671	271.616	4.22492	0.00292898	Up	NA	GO:0003677//DNA binding	GO:0006355//regulation of transcription, DNA-templated	NA	NAC (No Apical Meristem) domain transcriptional regulator superfamily protein
Ciclev10005591m	1665	298.595	126.215	-1.22677	7.64e-05	Down	NA	NA	NA	NA
Ciclev10005636m	1172	247.578	623.988	1.3253	0.0442318	Up	NA	NA	NA	NA	Mitochondrial substrate carrier family protein
Ciclev10005643m	2273	412.382	178.236	-1.19933	0.00347529	Down	NA	NA	NA	NA	TIFY domain/Divergent CCT motif family protein
Ciclev10005653m	1174	21.4985	142.147	2.59726	0.00202636	Up	NA	GO:0008168//methyltransferase activity	GO:0008152//metabolic process	NA	S-adenosyl-L-methionine-dependent methyltransferases superfamily protein
Ciclev10005686m	1370	0	237.152	6.64954	0	Up	NA	NA	NA	NA	PPPDE putative thiol peptidase family protein
Ciclev10005703m	1845	2549.36	719.57	-1.8215	0.0352669	Down	NA	NA	NA	NA
Ciclev10005738m	777	3.21554	127.783	4.53843	0.00294125	Up	NA	NA	NA	NA	alpha/beta-Hydrolases superfamily protein
Ciclev10005745m	1898	159.209	0	-6.08167	0	Down	NA	NA	NA	NA
Ciclev10005773m	1270	0	226.119	6.58152	0	Up	NA	NA	NA	NA	Per1-like family protein
Ciclev10005777m	1069	1.25544	77.4891	4.45518	0.000377928	Up	NA	GO:0046983//protein dimerization activity	NA	NA	basic helix-loop-helix (bHLH) DNA-binding superfamily protein
Ciclev10005782m	1605	0	143.386	5.933	0	Up	NA	NA	NA	NA	Uncharacterised conserved protein (UCP12943)
Ciclev10005815m	1074	4171.86	279.399	-3.88885	4.55e-15	Down	NA	NA	NA	NA	late embryogenesis abundant domain-containing protein / LEA domain-containing protein
Ciclev10005927m	940	15.591	92.9097	2.40627	3.8e-10	Up	NA	NA	NA	NA	Calcium-binding EF-hand family protein
Ciclev10005971m	924	109.336	3733.24	5.06337	0.00146345	Up	NA	GO:0008080//N-acetyltransferase activity	NA	NA	Acyl-CoA N-acyltransferases (NAT) superfamily protein
Ciclev10005974m	996	128558	45151.6	-1.50952	0.00278774	Down	NA	NA	NA	NA	Chlorophyll A-B binding family protein
Ciclev10005979m	669	746.349	227.226	-1.70526	0.000635264	Down	NA	GO:0009055//electron transfer activity	NA	NA	Cupredoxin superfamily protein
Ciclev10005998m	917	507.794	1191.31	1.22636	1.87e-13	Up	NA	GO:0008080//N-acetyltransferase activity	NA	NA	Acyl-CoA N-acyltransferases (NAT) superfamily protein
Ciclev10006006m	860	1812.83	368.122	-2.29256	2.15e-07	Down	NA	NA	NA	NA	Chlorophyll A-B binding family protein
Ciclev10006007m	995	91.0386	7.16017	-3.29082	0.0015636	Down	NA	NA	NA	NA	AWPM-19-like family protein
Ciclev10006074m	787	81.2099	267.049	1.68843	0.0340331	Up	NA	NA	GO:0006952//defense response;GO:0009607//response to biotic stimulus	NA	Polyketide cyclase/dehydrase and lipid transport superfamily protein
Ciclev10006106m	954	48.4876	182.341	1.86041	1.44e-09	Up	NA	NA	GO:0006952//defense response;GO:0009607//response to biotic stimulus	NA	MLP-like protein 423
Ciclev10006180m	849	0	149.732	5.99448	0	Up	NA	NA	NA	NA	acyl carrier protein 3
Ciclev10006198m	1459	2854	10074.1	1.81873	0	Up	NA	GO:0046872//metal ion binding	GO:0030001//metal ion transport	NA	Heavy metal transport/detoxification superfamily protein
Ciclev10006208m	582	15.746	0.795574	-2.51074	0.0439061	Down	NA	NA	NA	NA	LOB domain-containing protein 4
Ciclev10006255m	1563	46.2709	168.675	1.8138	0.000567436	Up	NA	GO:0046872//metal ion binding	GO:0030001//metal ion transport	NA	Heavy metal transport/detoxification superfamily protein
Ciclev10006313m	751	10.9851	253.144	4.25631	0.00659653	Up	NA	NA	NA	NA
Ciclev10006327m	624	12.3716	143.879	3.30906	0.000826981	Up	NA	NA	NA	NA
Ciclev10006331m	1991	12.8365	55.7191	1.93246	0.00543559	Up	NA	NA	NA	NA
Ciclev10006432m	1992	423.4	1201.54	1.49955	5.2e-06	Up	GO:0016020//membrane	GO:0016760//cellulose synthase (UDP-forming) activity	GO:0030244//cellulose biosynthetic process	NA	cellulose synthase family protein
Ciclev10006496m	2379	4.47799	30.8797	2.27692	0.00304814	Up	NA	GO:0005515//protein binding	NA	NA	disease resistance family protein / LRR family protein
Ciclev10006541m	1713	176.22	69.1493	-1.32005	6.54e-08	Down	NA	GO:0016614//oxidoreductase activity, acting on CH-OH group of donors;GO:0050660//flavin adenine dinucleotide binding	GO:0055114//oxidation-reduction process	NA	Glucose-methanol-choline (GMC) oxidoreductase family protein
Ciclev10006644m	1227	620.113	297.611	-1.05313	0.00163957	Down	NA	GO:0004197//cysteine-type endopeptidase activity	GO:0006508//proteolysis	NA	metacaspase 4
Ciclev10006720m	2595	61.5224	2.71705	-3.64658	3.33e-16	Down	NA	GO:0005524//ATP binding;GO:0004672//protein kinase activity	GO:0006468//protein phosphorylation;GO:0048544//recognition of pollen	NA	Protein kinase superfamily protein
Ciclev10006867m	1224	3.72952	31.3862	2.4653	0.0487473	Up	NA	GO:0005515//protein binding	NA	NA	F-box family protein
Ciclev10006881m	417	208.563	36.0107	-2.45784	0.0400702	Down	NA	NA	NA	NA
Ciclev10007030m	615	6.00474	33.6933	2.10431	3.73e-05	Up	NA	NA	NA	NA	Calcium-binding EF-hand family protein
Ciclev10007184m	927	189.047	86.1679	-1.11221	0.0191511	Down	NA	GO:0047746//chlorophyllase activity	GO:0015996//chlorophyll catabolic process	NA	carboxyesterase 2
Ciclev10007187m	1269	0.356569	279.393	6.68292	1.02e-05	Up	NA	GO:0004190//aspartic-type endopeptidase activity	GO:0006508//proteolysis	NA	Eukaryotic aspartyl protease family protein
Ciclev10007190m	2541	0.299625	13.9754	2.60698	0.0289555	Up	NA	GO:0005524//ATP binding;GO:0005515//protein binding;GO:0004672//protein kinase activity	GO:0006468//protein phosphorylation	NA	Leucine-rich repeat receptor-like protein kinase family protein
Ciclev10007206m	527	4.57846	46.4943	2.81118	2.07e-08	Up	NA	NA	NA	NA
Ciclev10007255m	4402	336.545	1753.35	2.37301	0	Up	NA	GO:0005515//protein binding;GO:0004842//ubiquitin-protein transferase activity	GO:0016567//protein ubiquitination	NA	Transducin/WD4 repeat-like superfamily protein
Ciclev10007260m	4423	22.2927	841.212	5.09522	0.000350305	Up	GO:0016021//integral component of membrane	GO:0005524//ATP binding;GO:0042626//ATPase activity, coupled to transmembrane movement of substances;GO:0016887//ATPase activity	GO:0006810//transport;GO:0055085//transmembrane transport	NA	multidrug resistance-associated protein 3
Ciclev10007266m	4793	631.29	13000.6	4.35895	0.014588	Up	GO:0016021//integral component of membrane	GO:0005524//ATP binding;GO:0042626//ATPase activity, coupled to transmembrane movement of substances;GO:0016887//ATPase activity	GO:0006810//transport;GO:0055085//transmembrane transport	NA	multidrug resistance-associated protein 3
Ciclev10007307m	5410	1.46161	45.5997	3.64059	0.0287365	Up	GO:0016020//membrane	GO:0005524//ATP binding;GO:0016887//ATPase activity	NA	NA	pleiotropic drug resistance 4
Ciclev10007335m	4634	805.051	203.333	-1.97268	0	Down	NA	GO:0005524//ATP binding;GO:0004386//helicase activity;GO:0003676//nucleic acid binding	NA	NA	DEA(D/H)-box RNA helicase family protein
Ciclev10007379m	2927	0.292322	38.9231	3.94708	0.00159363	Up	NA	GO:0005515//protein binding	NA	NA	disease resistance family protein / LRR family protein
Ciclev10007419m	4014	586.71	1586.8	1.43171	3.66e-08	Up	NA	GO:0004672//protein kinase activity	GO:0006468//protein phosphorylation	NA	protein tyrosine kinase family protein
Ciclev10007437m	4174	239.51	64.0001	-1.86544	0.00439851	Down	NA	NA	NA	NA	Tetratricopeptide repeat (TPR)-like superfamily protein
Ciclev10007463m	2668	84.4726	6.27631	-3.32585	0.02173	Down	NA	GO:0004674//protein serine/threonine kinase activity;GO:0004672//protein kinase activity	GO:0006468//protein phosphorylation;GO:0048544//recognition of pollen	NA	receptor kinase 3
Ciclev10007539m	3439	0	89.6888	5.27017	2.27e-06	Up	NA	GO:0003723//RNA binding	GO:0006396//RNA processing	NA	SWAP (Suppressor-of-White-APricot)/surp domain-containing protein
Ciclev10007562m	4063	92.0411	24.6228	-1.80578	0.00957495	Down	NA	GO:0005515//protein binding	NA	NA	vernalization5/VIN3-like
Ciclev10007597m	2777	1783.64	4186.31	1.22975	0.000986086	Up	NA	GO:0005515//protein binding	NA	NA	Octicosapeptide/Phox/Bem1p (PB1) domain-containing protein / tetratricopeptide repeat (TPR)-containing protein
Ciclev10007661m	2598	31.2178	245.932	2.88549	1.01e-05	Up	NA	GO:0004672//protein kinase activity	GO:0006468//protein phosphorylation;GO:0048544//recognition of pollen	NA	receptor kinase 3
Ciclev10007712m	3417	145.958	14.7181	-3.11653	0.00368161	Down	NA	NA	NA	NA	Ubiquitin-like superfamily protein
Ciclev10007779m	2313	3.95759	61.3974	3.32982	1.21e-05	Up	NA	GO:0004672//protein kinase activity	GO:0006468//protein phosphorylation;GO:0048544//recognition of pollen	NA	S-locus lectin protein kinase family protein
Ciclev10007797m	1797	61.5262	552.749	3.11868	0.0255073	Up	NA	GO:0005515//protein binding	NA	NA	Ankyrin repeat family protein
Ciclev10007876m	2448	0	1360.52	9.1579	0	Up	NA	GO:0046872//metal ion binding;GO:0003676//nucleic acid binding	NA	NA	CCCH-type zinc fingerfamily protein with RNA-binding domain
Ciclev10007915m	2640	0	258.347	6.77186	0	Up	NA	GO:0046872//metal ion binding;GO:0003676//nucleic acid binding	NA	NA	CCCH-type zinc fingerfamily protein with RNA-binding domain
Ciclev10007937m	1629	3.56569	175.351	4.90031	2.01e-06	Up	NA	GO:0046983//protein dimerization activity	NA	NA	basic helix-loop-helix (bHLH) DNA-binding family protein
Ciclev10008000m	2407	1011.53	4156.57	2.03629	0.000621391	Up	NA	NA	NA	NA	calmodulin-binding family protein
Ciclev10008062m	2292	6.34906	167.42	4.28094	0	Up	NA	GO:0005096//GTPase activator activity	NA	NA
Ciclev10008072m	1994	17.8285	172.388	3.11203	0.0328616	Up	NA	GO:0005524//ATP binding;GO:0019205//nucleobase-containing compound kinase activity	GO:0006139//nucleobase-containing compound metabolic process	NA	adenylate kinase family protein
Ciclev10008138m	1705	625.894	221.627	-1.48782	0.00165308	Down	NA	GO:0043565//sequence-specific DNA binding;GO:0003700//DNA binding transcription factor activity	GO:0006355//regulation of transcription, DNA-templated	NA	WRKY DNA-binding protein 32
Ciclev10008173m	2080	1311.84	353.556	-1.8845	0.00326081	Down	NA	GO:0004672//protein kinase activity	GO:0006468//protein phosphorylation	NA	Protein kinase superfamily protein
Ciclev10008191m	2070	735.82	1981.02	1.42588	1.55e-10	Up	NA	GO:0004672//protein kinase activity	GO:0006468//protein phosphorylation	NA	Protein kinase superfamily protein
Ciclev10008207m	2531	267.132	576.469	1.10282	0.00499474	Up	NA	NA	NA	NA	TRICHOME BIREFRINGENCE-LIKE 16
Ciclev10008209m	1420	0	102.481	5.45785	0	Up	GO:0000784//nuclear chromosome, telomeric region	GO:0003677//DNA binding;GO:0043047//single-stranded telomeric DNA binding	GO:0000723//telomere maintenance	NA	Nucleic acid-binding, OB-fold-like protein
Ciclev10008257m	1585	158.911	63.6494	-1.28841	0.0430407	Down	NA	NA	NA	NA
Ciclev10008283m	2040	211.951	62.9686	-1.71352	0.0308547	Down	NA	GO:0005515//protein binding	NA	NA	IQ-domain 26
Ciclev10008304m	2294	123.277	437.784	1.8085	0.000143314	Up	NA	GO:0005509//calcium ion binding	NA	NA	calcium-binding EF hand family protein
Ciclev10008342m	2192	15.8377	57.2095	1.70939	1.53e-05	Up	NA	NA	NA	NA	Ypt/Rab-GAP domain of gyp1p superfamily protein
Ciclev10008375m	3580	85.393	1045.45	3.57739	1.64e-11	Up	NA	NA	NA	NA	CTC-interacting domain 7
Ciclev10008384m	1646	12837.5	3961.32	-1.69572	0.0179463	Down	NA	GO:0071949//FAD binding	NA	NA	FAD/NAD(P)-binding oxidoreductase family protein
Ciclev10008388m	1780	14.6193	91.3077	2.46197	6.06e-05	Up	NA	NA	NA	NA	embryo defective 2737
Ciclev10008451m	2508	0	172.005	6.19161	0	Up	NA	GO:0005516//calmodulin binding	GO:0006950//response to stress	NA	Calmodulin-binding protein
Ciclev10008547m	2812	13.7109	81.4582	2.38093	4.14e-08	Up	GO:0016021//integral component of membrane	NA	GO:0006952//defense response	NA	Seven transmembrane MLO family protein
Ciclev10008566m	2700	913.199	370.619	-1.2955	4.66e-15	Down	GO:0016021//integral component of membrane	NA	GO:0055085//transmembrane transport	NA	Major facilitator superfamily protein
Ciclev10008578m	3950	40.6489	477.732	3.47981	0.000100737	Up	NA	GO:0047262//polygalacturonate 4-alpha-galacturonosyltransferase activity;GO:0016757//transferase activity, transferring glycosyl groups	NA	NA	galacturonosyltransferase 12
Ciclev10008603m	2427	0	83.6743	5.17271	0.000230794	Up	NA	GO:0005516//calmodulin binding	GO:0006950//response to stress	NA	Calmodulin-binding protein
Ciclev10008742m	1821	24652.8	7967.78	-1.62921	7.28e-09	Down	NA	NA	NA	NA	BURP domain-containing protein
Ciclev10008809m	1667	85.8813	1456.51	4.04686	0.00580758	Up	NA	GO:0016491//oxidoreductase activity	GO:0055114//oxidation-reduction process	NA	2-oxoglutarate (2OG) and Fe(II)-dependent oxygenase superfamily protein
Ciclev10008834m	1693	151.585	53.6477	-1.45829	8.54e-05	Down	GO:0005634//nucleus	GO:0003677//DNA binding	GO:0006355//regulation of transcription, DNA-templated	NA	KNOTTED1-like homeobox gene 3
Ciclev10008841m	1820	197.046	66.0875	-1.54228	1.58e-05	Down	NA	GO:0005515//protein binding	NA	NA	F-box family protein
Ciclev10008915m	1146	142.3	59.1959	-1.23235	0.000496616	Down	NA	NA	NA	NA
Ciclev10008931m	1438	2087.19	911.203	-1.1936	1.43e-06	Down	NA	NA	NA	NA
Ciclev10008938m	2219	309.939	124.673	-1.29755	0.0315534	Down	NA	GO:0003676//nucleic acid binding	NA	NA	RNA-binding (RRM/RBD/RNP motifs) family protein
Ciclev10008970m	1415	31.3781	147.893	2.15408	1.4e-05	Up	GO:0005634//nucleus;GO:0005737//cytoplasm	NA	NA	NA	regulatory particle non-ATPase 13
Ciclev10009021m	1344	163.615	541.676	1.71257	0.00870197	Up	NA	GO:0003824//catalytic activity;GO:0050662//coenzyme binding	NA	NA	NAD(P)-binding Rossmann-fold superfamily protein
Ciclev10009046m	1058	48.2374	172.756	1.79065	1.41e-07	Up	NA	NA	NA	NA	Protein of unknown function, DUF599
Ciclev10009102m	1582	1353.58	2849.54	1.07262	6.42e-14	Up	NA	NA	NA	NA
Ciclev10009127m	3348	0	160.57	6.09377	0	Up	NA	NA	NA	NA	calcium-binding EF hand family protein
Ciclev10009177m	2061	414.358	13.852	-4.68172	2.84e-07	Down	NA	NA	NA	NA	ribosomal protein L11 methyltransferase-related
Ciclev10009178m	1103	259.048	58.9408	-2.09186	0.000669143	Down	GO:0016021//integral component of membrane	GO:0016811//hydrolase activity, acting on carbon-nitrogen (but not peptide) bonds, in linear amides	GO:0006672//ceramide metabolic process	NA	Alkaline phytoceramidase (aPHC)
Ciclev10009231m	1449	6.36041	41.5739	2.32943	0.000514048	Up	NA	NA	NA	NA	plastid developmental protein DAG, putative
Ciclev10009250m	1372	16.2448	610.185	5.03912	7.52e-05	Up	NA	GO:0043565//sequence-specific DNA binding;GO:0003700//DNA binding transcription factor activity	GO:0006355//regulation of transcription, DNA-templated	NA	WRKY DNA-binding protein 4
Ciclev10009365m	2801	77.8039	24.6012	-1.57115	0.0165503	Down	NA	GO:0003723//RNA binding	NA	NA	RNA-binding CRS1 / YhbY (CRM) domain-containing protein
Ciclev10009393m	1400	11.4549	42.0082	1.68143	0.03761	Up	NA	NA	NA	NA	RmlC-like cupins superfamily protein
Ciclev10009448m	1157	222.093	507.549	1.18374	0	Up	NA	GO:0008168//methyltransferase activity	NA	NA	S-adenosyl-L-methionine-dependent methyltransferases superfamily protein
Ciclev10009485m	1267	92.5173	41.6631	-1.10735	3.01e-05	Down	NA	NA	GO:0009116//nucleoside metabolic process	NA	adenine phosphoribosyltransferase 5
Ciclev10009552m	2124	65.6514	144.241	1.10775	1.12e-08	Up	GO:0005789//endoplasmic reticulum membrane	NA	NA	NA	membrane-associated mannitol-induced
Ciclev10009647m	1382	65.6499	7.59396	-2.7692	0.00961571	Down	NA	GO:0004519//endonuclease activity	GO:0006281//DNA repair	NA	endonuclease V family protein
Ciclev10009680m	694	393.258	1445.45	1.87163	0.00431924	Up	NA	NA	NA	NA
Ciclev10009695m	691	193.571	34.1452	-2.42334	3.6e-10	Down	NA	NA	NA	NA	glutamine dumper 3
Ciclev10009697m	839	195.348	5.54014	-4.64081	3.14e-10	Down	NA	NA	NA	NA	PEBP (phosphatidylethanolamine-binding protein) family protein
Ciclev10009706m	1225	200.694	40.4847	-2.24399	0.00791061	Down	NA	NA	NA	NA	Ribulose bisphosphate carboxylase (small chain) family protein
Ciclev10009761m	1003	174.08	1113.05	2.66015	0.00379403	Up	NA	GO:0043565//sequence-specific DNA binding;GO:0003700//DNA binding transcription factor activity	GO:0006355//regulation of transcription, DNA-templated	NA	WRKY DNA-binding protein 5
Ciclev10009791m	945	1.78285	32.2245	3.0535	0.0378614	Up	NA	NA	NA	NA	NAD(P)-linked oxidoreductase superfamily protein
Ciclev10009815m	812	205.239	3.91133	-5.0431	0	Down	GO:0016021//integral component of membrane;GO:0012511//monolayer-surrounded lipid storage body	NA	NA	NA	Oleosin family protein
Ciclev10009826m	1535	610.956	270.333	-1.16928	3.25e-06	Down	NA	GO:0003700//DNA binding transcription factor activity	GO:0006355//regulation of transcription, DNA-templated	NA	Integrase-type DNA-binding superfamily protein
Ciclev10009832m	1332	44.1882	192.834	2.0675	0.0246476	Up	NA	NA	NA	NA	Ribosomal protein S5 domain 2-like superfamily protein
Ciclev10009872m	483	1.42628	80.7968	4.44758	0.000258075	Up	NA	NA	NA	NA	plant natriuretic peptide A
Ciclev10009873m	2151	7.13139	215.955	4.51988	0.00107372	Up	NA	NA	NA	NA	DnaJ/Hsp4 cysteine-rich domain superfamily protein
Ciclev10009878m	632	68.7744	319.57	2.17772	0.0162837	Up	NA	NA	NA	NA	plant natriuretic peptide A
Ciclev10009880m	1084	1.42628	79.8712	4.43143	0.00434823	Up	NA	NA	NA	NA
Ciclev10009887m	1421	72.9069	19.8257	-1.76119	1.71e-09	Down	GO:0005750//mitochondrial respiratory chain complex III	NA	GO:0006122//mitochondrial electron transport, ubiquinol to cytochrome c	NA	Cytochrome bd ubiquinol oxidase, 14kDa subunit
Ciclev10009888m	1789	139.955	3.1823	-4.67599	6.02e-05	Down	NA	NA	NA	NA	hydroxyproline-rich glycoprotein family protein
Ciclev10009891m	798	5.93318	99.8758	3.61969	0.00557348	Up	NA	NA	NA	NA
Ciclev10009893m	680	52.6196	129.273	1.25916	0.0431576	Up	NA	GO:0008270//zinc ion binding	NA	NA	Ran BP2/NZF zinc finger-like superfamily protein
Ciclev10009937m	983	0	119.685	5.677	0	Up	NA	GO:0043565//sequence-specific DNA binding;GO:0003700//DNA binding transcription factor activity	GO:0006355//regulation of transcription, DNA-templated	NA	WRKY DNA-binding protein 5
Ciclev10009958m	1708	20.151	113.496	2.3623	2.07e-05	Up	NA	NA	NA	NA
Ciclev10010070m	1038	49.0071	17.2549	-1.38771	0.00565617	Down	NA	NA	NA	NA
Ciclev10010077m	877	1.42628	16.4277	2.30307	0.0475785	Up	NA	NA	NA	NA
Ciclev10010094m	1077	53.873	134.999	1.28807	0.0263104	Up	NA	NA	NA	NA
Ciclev10010127m	235	3.75903	66.8184	3.49338	0.0247367	Up	NA	NA	NA	NA
Ciclev10010134m	1106	71.0882	5038.43	6.10028	1.83e-05	Up	NA	NA	NA	NA
Ciclev10010327m	1221	3.56569	168.651	4.84488	0.000628998	Up	NA	GO:0004672//protein kinase activity	GO:0006468//protein phosphorylation	NA	suppressor of npr1-1 constitutive 4
Ciclev10010340m	195	5.00687	116.64	4.009	0.00168413	Up	NA	NA	NA	NA	arabinogalactan protein 16
Ciclev10010352m	351	376.215	22.0063	-3.95618	5.38e-05	Down	GO:0016021//integral component of membrane;GO:0012511//monolayer-surrounded lipid storage body	NA	NA	NA	glycine-rich protein / oleosin
Ciclev10010400m	1611	11.5235	292.009	4.40361	0.00224545	Up	NA	NA	NA	NA	calmodulin-binding family protein
Ciclev10010408m	606	38.7773	9.15276	-1.83488	0.00393287	Down	NA	NA	NA	NA	Protein of unknown function, DUF547
Ciclev10010508m	456	5781.98	1032.72	-2.48238	0.00765084	Down	NA	NA	NA	NA	Late embryogenesis abundant protein
Ciclev10010518m	2742	5.62102	185.522	4.55262	0.00243303	Up	NA	NA	NA	NA	Protein of unknown function (DUF2921)
Ciclev10010597m	798	28.8787	1.59115	-2.97474	0.0462871	Down	NA	NA	NA	NA
Ciclev10010829m	739	5.87535	93.89	3.54273	0.00468436	Up	NA	NA	NA	NA
Ciclev10010835m	948	803.538	233.618	-1.77183	0.00513029	Down	NA	NA	NA	NA
Ciclev10010882m	594	0	108.065	5.53269	1.48e-10	Up	NA	GO:0020037//heme binding	GO:0017004//cytochrome complex assembly	NA	Cytochrome C assembly protein
Ciclev10010913m	4981	376.641	2202.1	2.54007	0.0189129	Up	GO:0016020//membrane	GO:0005524//ATP binding;GO:0016887//ATPase activity	NA	NA	pleiotropic drug resistance 6
Ciclev10010914m	4568	2865.8	6267.9	1.12839	0.0131789	Up	NA	NA	NA	NA
Ciclev10010915m	4565	248.265	796.787	1.67283	0.0188233	Up	NA	NA	NA	NA
Ciclev10010941m	3879	406.689	0	-7.42165	0	Down	NA	GO:0005515//protein binding	NA	NA	DegP protease 7
Ciclev10010994m	2910	693.262	298.848	-1.20747	0.00869815	Down	NA	GO:0005515//protein binding;GO:0004672//protein kinase activity	GO:0006468//protein phosphorylation	NA	Leucine-rich receptor-like protein kinase family protein
Ciclev10011028m	4889	0	112.389	5.5881	0	Up	NA	GO:0003676//nucleic acid binding	NA	NA	suppressor of abi3-5
Ciclev10011060m	2696	228.18	1167.09	2.34261	0.0030505	Up	GO:0016021//integral component of membrane	GO:0015299//solute:proton antiporter activity	GO:0055085//transmembrane transport;GO:0006812//cation transport	NA	cation/H+ exchanger 2
Ciclev10011143m	2722	305.196	28.6407	-3.30939	0.0401936	Down	GO:0016020//membrane	GO:0005524//ATP binding;GO:0016887//ATPase activity	NA	NA	ABC-2 type transporter family protein
Ciclev10011192m	2421	54.1966	446.314	2.98732	0.0400231	Up	GO:0005840//ribosome;GO:0005622//intracellular	GO:0003735//structural constituent of ribosome	GO:0006412//translation	NA	Protein of unknown function (DUF1666)
Ciclev10011209m	2101	46.9898	98.9266	1.03694	0.0179514	Up	NA	NA	NA	NA	Pentatricopeptide repeat (PPR) superfamily protein
Ciclev10011222m	2801	0	90.0298	5.2755	6.69e-09	Up	NA	GO:0005515//protein binding;GO:0005524//ATP binding;GO:0004672//protein kinase activity	GO:0006468//protein phosphorylation	NA	Leucine-rich repeat receptor-like protein kinase family protein
Ciclev10011272m	2749	6445.23	2949.97	-1.1269	0.0164013	Down	NA	GO:0016773//phosphotransferase activity, alcohol group as acceptor	NA	NA	phosphoinositide 4-kinase gamma 7
Ciclev10011342m	1992	83.2796	33.2167	-1.26673	0.0369246	Down	NA	NA	NA	NA	Tetratricopeptide repeat (TPR)-like superfamily protein
Ciclev10011345m	2736	19.9679	85.0882	1.96833	0.00050441	Up	NA	NA	NA	NA
Ciclev10011426m	3359	242.042	10.7808	-4.21443	0.0128891	Down	NA	NA	NA	NA	TSL-kinase interacting protein 1
Ciclev10011449m	2127	179.032	3005.81	4.05151	2.66e-07	Up	NA	GO:0005524//ATP binding	NA	NA	AAA-ATPase 1
Ciclev10011474m	2058	353.69	2756.82	2.954	0.0121128	Up	NA	GO:0005524//ATP binding	NA	NA	AAA-ATPase 1
Ciclev10011483m	2341	1801.73	665.398	-1.43384	8.53e-06	Down	NA	GO:0005515//protein binding	NA	NA	Octicosapeptide/Phox/Bem1p family protein
Ciclev10011487m	2270	939.628	401.884	-1.22043	0.000394284	Down	NA	GO:0005524//ATP binding;GO:0004672//protein kinase activity	GO:0006468//protein phosphorylation	NA	Protein kinase superfamily protein
Ciclev10011506m	1948	77.0194	232.221	1.56294	0.0261478	Up	NA	NA	GO:0048544//recognition of pollen	NA	D-mannose binding lectin protein with Apple-like carbohydrate-binding domain
Ciclev10011507m	1833	47.8031	124.611	1.33936	7.13e-05	Up	NA	NA	NA	NA	Pentatricopeptide repeat (PPR) superfamily protein
Ciclev10011574m	2282	2242.65	961.305	-1.2201	0.00935376	Down	NA	GO:0004672//protein kinase activity	GO:0006468//protein phosphorylation	NA	Protein kinase protein with tetratricopeptide repeat domain
Ciclev10011644m	2046	0	141.767	5.91689	0	Up	NA	GO:0005515//protein binding	NA	NA	IQ-domain 2
Ciclev10011678m	2195	44.3373	2.89054	-3.14649	0.036553	Down	GO:0016021//integral component of membrane	GO:0022857//transmembrane transporter activity	GO:0055085//transmembrane transport	NA	phosphate transporter 4;2
Ciclev10011736m	1882	12563.2	4017.08	-1.6444	0	Down	NA	GO:0004190//aspartic-type endopeptidase activity	GO:0006508//proteolysis	NA	Eukaryotic aspartyl protease family protein
Ciclev10011753m	1536	21.7282	239.937	3.32898	0.0435671	Up	NA	GO:0005524//ATP binding;GO:0004672//protein kinase activity	GO:0006468//protein phosphorylation	NA	receptor serine/threonine kinase, putative
Ciclev10011759m	1971	26.8936	349.093	3.58547	0.00793921	Up	NA	NA	NA	NA	defective in meristem silencing 3
Ciclev10011795m	1603	16.8111	301.29	3.98358	0.0196793	Up	NA	NA	NA	NA	Class I glutamine amidotransferase-like superfamily protein
Ciclev10011832m	1736	85.697	2101.43	4.57801	0.000412907	Up	NA	NA	NA	NA	Heavy metal transport/detoxification superfamily protein
Ciclev10011838m	1602	183.986	43.5613	-2.02014	0.000332601	Down	NA	NA	NA	NA	plant adhesion molecule 1
Ciclev10011844m	1543	35.6619	455.285	3.58842	4.12e-05	Up	NA	GO:0004842//ubiquitin-protein transferase activity	GO:0016567//protein ubiquitination	NA	plant U-box 22
Ciclev10011847m	1405	1.06971	95.2563	4.82047	0.000310893	Up	NA	GO:0004842//ubiquitin-protein transferase activity	GO:0016567//protein ubiquitination	NA	plant U-box 24
Ciclev10011853m	1804	126.871	13.127	-3.0587	0.0210417	Down	GO:0016021//integral component of membrane;GO:0000139//Golgi membrane	GO:0005351//sugar:proton symporter activity	GO:0008643//carbohydrate transport	NA	UDP-galactose transporter 6
Ciclev10011857m	1851	2692.55	1083.45	-1.31144	0	Down	GO:0016021//integral component of membrane	GO:0008324//cation transmembrane transporter activity	GO:0055085//transmembrane transport;GO:0006812//cation transport	NA	Cation efflux family protein
Ciclev10011883m	1919	1143.01	467.456	-1.2856	0.0137857	Down	NA	NA	GO:0007165//signal transduction	NA	ABI five binding protein 3
Ciclev10011899m	2164	0	311.044	7.03743	0	Up	NA	GO:0005524//ATP binding;GO:0004672//protein kinase activity	GO:0006468//protein phosphorylation	NA	Protein kinase superfamily protein
Ciclev10011923m	1924	620.495	127.215	-2.26488	5.67e-12	Down	NA	NA	NA	NA
Ciclev10011933m	1394	360.534	104.066	-1.76944	0.000114811	Down	NA	NA	NA	NA	PQ-loop repeat family protein / transmembrane family protein
Ciclev10011992m	1120	14.539	53.385	1.72036	0.0182351	Up	NA	NA	NA	NA	myb-like HTH transcriptional regulator family protein
Ciclev10012008m	1190	212.081	96.2387	-1.12074	0.000464311	Down	NA	GO:0003677//DNA binding	NA	NA	AP2/B3-like transcriptional factor family protein
Ciclev10012109m	1226	76.5401	0.9016	-4.58541	0.0037707	Down	NA	NA	NA	NA	Regulator of chromosome condensation (RCC1) family protein
Ciclev10012195m	1937	615.343	137.721	-2.14044	8.44e-05	Down	NA	NA	NA	NA
Ciclev10012206m	1608	343.325	161.811	-1.07413	2.05e-06	Down	GO:0016020//membrane	NA	NA	NA	Transmembrane proteins 14C
Ciclev10012227m	1742	8413.34	18676.7	1.15027	5.62e-11	Up	NA	GO:0046872//metal ion binding	GO:0030001//metal ion transport	NA	Heavy metal transport/detoxification superfamily protein
Ciclev10012235m	1891	18.5416	186.579	3.17464	0.00172966	Up	NA	NA	NA	NA	Protein of unknown function (DUF1336)
Ciclev10012257m	2061	198.136	34.0242	-2.46135	9.33e-05	Down	NA	NA	NA	NA
Ciclev10012367m	1185	176.479	0	-6.22816	0	Down	NA	GO:0003824//catalytic activity;GO:0050662//coenzyme binding	NA	NA	NAD(P)-binding Rossmann-fold superfamily protein
Ciclev10012391m	1336	87.1875	13.5933	-2.48687	0.000749263	Down	GO:0016020//membrane	NA	NA	NA	SPFH/Band 7/PHB domain-containing membrane-associated protein family
Ciclev10012425m	1379	82.3923	8.5473	-2.95497	0.0023554	Down	GO:0016020//membrane	NA	NA	NA	Transmembrane proteins 14C
Ciclev10012444m	1148	290.805	132.33	-1.12192	0.000556598	Down	NA	NA	NA	NA	NAD(P)-binding Rossmann-fold superfamily protein
Ciclev10012481m	908	108.284	18.5938	-2.3992	2.73e-11	Down	NA	NA	NA	NA
Ciclev10012483m	798	4.6354	25.8819	2.00934	0.00140734	Up	GO:0016020//membrane;GO:0016021//integral component of membrane	GO:0022857//transmembrane transporter activity	NA	NA	nodulin MtN21 /EamA-like transporter family protein
Ciclev10012492m	1364	5.70511	33.8834	2.16435	0.00152412	Up	NA	GO:0003676//nucleic acid binding	NA	NA	chloroplast RNA-binding protein 29
Ciclev10012533m	1088	1.78285	90.6363	4.47987	0.00369639	Up	NA	NA	NA	NA	Late embryogenesis abundant (LEA) hydroxyproline-rich glycoprotein family
Ciclev10012563m	2238	199.666	443.883	1.14319	0.0468875	Up	NA	GO:0005515//protein binding;GO:0008270//zinc ion binding	NA	NA	RING-H2 group F2A
Ciclev10012590m	1157	93.7844	1205.02	3.65017	0.0470884	Up	NA	NA	NA	NA	Pathogenesis-related thaumatin superfamily protein
Ciclev10012611m	1114	1125.84	275.248	-2.0228	9.34e-06	Down	NA	NA	NA	NA	expansin A5
Ciclev10012676m	935	88.3233	370.969	2.04123	0.00611331	Up	GO:0016020//membrane	NA	NA	NA	farnesylated protein-converting enzyme 2
Ciclev10012811m	1234	14.5037	51.3873	1.67075	0.0398627	Up	GO:0005839//proteasome core complex	GO:0004298//threonine-type endopeptidase activity	GO:0051603//proteolysis involved in cellular protein catabolic process	NA	2S proteasome alpha subunit G1
Ciclev10012833m	836	95.6092	22.3227	-1.98769	0.0496393	Down	NA	NA	GO:0006950//response to stress	NA	Adenine nucleotide alpha hydrolases-like superfamily protein
Ciclev10012834m	1192	4.79399	52.0249	2.92185	3.94e-12	Up	NA	NA	NA	NA	rubredoxin family protein
Ciclev10012857m	956	189.779	3112.73	4.01887	0.0308171	Up	NA	NA	NA	NA	PAR1 protein
Ciclev10012859m	926	374.146	889.919	1.24476	0.0319308	Up	NA	GO:0015035//protein disulfide oxidoreductase activity	GO:0006662//glycerol ether metabolic process;GO:0045454//cell redox homeostasis	NA	WCRKC thioredoxin 1
Ciclev10012862m	1096	39813.7	4097.61	-3.27966	1.98e-11	Down	NA	NA	NA	NA
Ciclev10012894m	801	86.9933	25.6979	-1.6702	0.00288363	Down	NA	NA	NA	NA
Ciclev10012916m	810	0.713139	20.8211	2.90464	0.0439781	Up	NA	GO:0004672//protein kinase activity	GO:0006468//protein phosphorylation	NA	receptor serine/threonine kinase, putative
Ciclev10012964m	998	26815.3	4741.78	-2.49896	1.05e-06	Down	NA	NA	NA	NA
Ciclev10012978m	760	237356	7652.13	-4.95461	8.33e-08	Down	NA	NA	GO:0009790//embryo development	NA	Late Embryogenesis Abundant 4-5
Ciclev10012989m	1155	25.4995	178.806	2.69993	0.0027443	Up	NA	GO:0015035//protein disulfide oxidoreductase activity	GO:0006662//glycerol ether metabolic process;GO:0045454//cell redox homeostasis	NA	WCRKC thioredoxin 1
Ciclev10013016m	600	6.03918	93.582	3.50978	0.0170071	Up	NA	NA	NA	NA
Ciclev10013017m	703	208.771	70.6266	-1.5321	0.0273855	Down	NA	NA	NA	NA
Ciclev10013044m	1105	718.055	1785.88	1.31161	5.53e-07	Up	NA	NA	NA	NA
Ciclev10013073m	671	50.5987	6.09915	-2.64257	0.0310342	Down	NA	NA	GO:0009790//embryo development	NA
Ciclev10013135m	1281	1289.29	28.1405	-5.40304	0	Down	NA	NA	NA	NA	Bifunctional inhibitor/lipid-transfer protein/seed storage 2S albumin superfamily protein
Ciclev10013136m	1220	214.845	481.667	1.15593	1.5e-09	Up	NA	NA	NA	NA	membrane-anchored ubiquitin-fold protein 1 precursor
Ciclev10013139m	648	14670.7	785.312	-4.21938	0	Down	NA	NA	NA	NA	lipid transfer protein 1
Ciclev10013179m	1055	177.632	706.007	1.97641	3.92e-06	Up	NA	NA	NA	NA	Chaperone DnaJ-domain superfamily protein
Ciclev10013191m	682	844.799	219.015	-1.93602	0	Down	NA	NA	NA	NA	Bifunctional inhibitor/lipid-transfer protein/seed storage 2S albumin superfamily protein
Ciclev10013217m	383	2273.63	432.245	-2.38864	7.35e-10	Down	NA	NA	NA	NA
Ciclev10013238m	593	2118.08	871.489	-1.27888	0.0103074	Down	NA	NA	NA	NA	cation exchanger 3
Ciclev10013482m	1098	11.0466	179.916	3.76252	0.0120586	Up	NA	NA	NA	NA	F-box family protein
Ciclev10013541m	1536	412.64	159.994	-1.35383	1.76e-05	Down	NA	GO:0043565//sequence-specific DNA binding;GO:0003700//DNA binding transcription factor activity	GO:0006355//regulation of transcription, DNA-templated	NA	Basic-leucine zipper (bZIP) transcription factor family protein
Ciclev10013655m	786	2448.93	1146.42	-1.09342	0.0209918	Down	NA	GO:0008171//O-methyltransferase activity;GO:0046983//protein dimerization activity	NA	NA	O-methyltransferase family protein
Ciclev10013661m	528	2321.02	142.909	-3.99918	0	Down	NA	NA	NA	NA
Ciclev10013712m	1407	410.922	201.293	-1.02092	0	Down	NA	NA	NA	NA	Tetratricopeptide repeat (TPR)-like superfamily protein
Ciclev10013735m	1404	924.191	452.17	-1.02745	0.00780381	Down	NA	GO:0005524//ATP binding	NA	NA	rubisco activase
Ciclev10013740m	1326	33.2717	1.98894	-3.02689	2.41e-05	Down	NA	NA	NA	NA	Putative adipose-regulatory protein (Seipin)
Ciclev10013890m	1842	0.648891	244.855	6.34815	2.29e-07	Up	NA	GO:0030246//carbohydrate binding;GO:0005524//ATP binding;GO:0004672//protein kinase activity	GO:0006468//protein phosphorylation	NA	Concanavalin A-like lectin protein kinase family protein
Ciclev10013892m	2166	54.9196	18.3757	-1.46475	0.00919929	Down	NA	NA	GO:0006355//regulation of transcription, DNA-templated	NA	FAR1-related sequence 5
Ciclev10013898m	2811	2.07517	67.8013	3.97573	0.00217095	Up	NA	GO:0005524//ATP binding;GO:0005515//protein binding;GO:0004672//protein kinase activity	GO:0006468//protein phosphorylation	NA	Leucine-rich repeat receptor-like protein kinase family protein
Ciclev10013923m	849	13.9897	131.041	3.02643	0.0304481	Up	NA	GO:0005515//protein binding	NA	NA	receptor like protein 1
Ciclev10013963m	534	43.9479	206.768	2.17443	0.00367618	Up	NA	GO:0020037//heme binding	GO:0017004//cytochrome complex assembly	NA	Cytochrome C assembly protein
Ciclev10013967m	1105	1274.88	162.96	-2.9495	2.81e-08	Down	NA	NA	NA	NA
Ciclev10013995m	2913	138.257	467.777	1.74112	0.0266654	Up	NA	GO:0005524//ATP binding	NA	NA	NB-ARC domain-containing disease resistance protein
Ciclev10014008m	7953	16.0456	230.096	3.65687	0.0494115	Up	NA	GO:0005515//protein binding	NA	NA	SET domain protein 2
Ciclev10014181m	3354	609.611	1260.57	1.04521	0.0430664	Up	NA	NA	NA	NA	Transducin/WD4 repeat-like superfamily protein
Ciclev10014227m	2892	63.2441	557.581	3.09291	0.0327172	Up	GO:0016020//membrane	GO:0004970//ionotropic glutamate receptor activity	NA	NA	glutamate receptor 2.7
Ciclev10014255m	2606	48.4499	431.072	3.09197	8.24e-07	Up	NA	GO:0004674//protein serine/threonine kinase activity;GO:0004672//protein kinase activity	GO:0006468//protein phosphorylation;GO:0048544//recognition of pollen	NA	receptor kinase 3
Ciclev10014288m	3622	4.221	98.1214	3.92717	0.0116529	Up	GO:0016020//membrane	GO:0004970//ionotropic glutamate receptor activity	NA	NA	glutamate receptor 3.4
Ciclev10014362m	2870	239.627	820.788	1.76611	0.0389909	Up	NA	NA	NA	NA	Protein of unknown function (DUF63 and DUF632)
Ciclev10014412m	3010	0	152.552	6.02098	0	Up	GO:0016020//membrane	GO:0004970//ionotropic glutamate receptor activity	NA	NA	glutamate receptor 2.7
Ciclev10014419m	2544	924.308	425.5	-1.11487	0.00498919	Down	NA	GO:0004672//protein kinase activity	GO:0006468//protein phosphorylation	NA	Leucine-rich repeat protein kinase family protein
Ciclev10014533m	3485	20.4625	252.518	3.47978	0.0110772	Up	NA	NA	NA	NA	Protein of unknown function (DUF63 and DUF632)
Ciclev10014578m	2422	451.937	1256.16	1.46996	0.0483602	Up	NA	NA	NA	NA	VACUOLAR SORTING RECEPTOR 6
Ciclev10014602m	2177	12.1809	90.2371	2.66868	0.0383903	Up	NA	GO:0005524//ATP binding;GO:0004672//protein kinase activity;GO:0030247//polysaccharide binding	GO:0006468//protein phosphorylation	NA	Protein kinase superfamily protein
Ciclev10014618m	2120	0	168.086	6.15882	0	Up	NA	GO:0005524//ATP binding;GO:0004672//protein kinase activity;GO:0030247//polysaccharide binding	GO:0006468//protein phosphorylation	NA	Protein kinase superfamily protein
Ciclev10014705m	2567	0	358.137	7.23938	0	Up	NA	NA	NA	NA	eukaryotic translation initiation factor-related
Ciclev10014708m	2053	133.777	407.715	1.59065	0.035563	Up	NA	GO:0005524//ATP binding;GO:0004672//protein kinase activity;GO:0030247//polysaccharide binding	GO:0006468//protein phosphorylation	NA	Protein kinase superfamily protein
Ciclev10014726m	1760	2.23899	1467.88	8.31243	1.15e-08	Up	NA	GO:0050660//flavin adenine dinucleotide binding;GO:0016491//oxidoreductase activity	GO:0055114//oxidation-reduction process	NA	FAD-binding Berberine family protein
Ciclev10014802m	2173	1.78285	438.659	6.72515	7.66e-06	Up	NA	GO:0050660//flavin adenine dinucleotide binding;GO:0016491//oxidoreductase activity	GO:0055114//oxidation-reduction process	NA	FAD-binding Berberine family protein
Ciclev10014810m	1804	2.85256	79.0258	3.95801	0.00775625	Up	NA	GO:0050660//flavin adenine dinucleotide binding;GO:0016491//oxidoreductase activity	GO:0055114//oxidation-reduction process	NA	FAD-binding Berberine family protein
Ciclev10014817m	1884	982.981	113.191	-3.09181	0.0318176	Down	NA	NA	NA	NA	late embryogenesis abundant domain-containing protein / LEA domain-containing protein
Ciclev10014836m	2092	1386.43	3839.81	1.46808	9.61e-13	Up	NA	GO:0051537//2 iron, 2 sulfur cluster binding;GO:0010277//chlorophyllide a oxygenase [overall] activity;GO:0016491//oxidoreductase activity	GO:0055114//oxidation-reduction process	NA	ACD1-like
Ciclev10014838m	1736	28.3442	854.26	4.80097	0.00316735	Up	NA	GO:0050660//flavin adenine dinucleotide binding;GO:0016491//oxidoreductase activity	GO:0055114//oxidation-reduction process	NA	FAD-binding Berberine family protein
Ciclev10014857m	1768	63.9977	3148.79	5.56892	3.91e-05	Up	NA	GO:0050660//flavin adenine dinucleotide binding;GO:0016491//oxidoreductase activity	GO:0055114//oxidation-reduction process	NA	FAD-binding Berberine family protein
Ciclev10014884m	1772	1341.24	386.265	-1.78959	1.74e-06	Down	NA	GO:0004553//hydrolase activity, hydrolyzing O-glycosyl compounds	GO:0005975//carbohydrate metabolic process	NA	glycosyl hydrolase 9B8
Ciclev10014897m	4764	28.31	198.65	2.71133	2.17e-09	Up	NA	NA	NA	NA
Ciclev10014901m	3872	136.086	365.406	1.40929	2.08e-11	Up	NA	NA	NA	NA
Ciclev10014904m	2590	429.71	0	-7.50064	0	Down	NA	NA	NA	NA
Ciclev10014915m	1824	892.167	263.406	-1.75087	0	Down	GO:0016020//membrane	GO:0015171//amino acid transmembrane transporter activity	GO:0006810//transport;GO:0055085//transmembrane transport;GO:0003333//amino acid transmembrane transport	NA	bidirectional amino acid transporter 1
Ciclev10014920m	2533	116.035	0	-5.63322	0	Down	NA	GO:0046872//metal ion binding;GO:0004842//ubiquitin-protein transferase activity	GO:0016567//protein ubiquitination	NA	RING/U-box superfamily protein
Ciclev10015026m	1605	270.861	125.241	-1.09828	0.00805296	Down	NA	NA	NA	NA	Pectin lyase-like superfamily protein
Ciclev10015055m	1931	250.286	0	-6.72656	0	Down	NA	GO:0003723//RNA binding;GO:0009982//pseudouridine synthase activity	GO:0009451//RNA modification;GO:0001522//pseudouridine synthesis	NA	Pseudouridine synthase family protein
Ciclev10015056m	1660	17.1513	115.662	2.59507	2.56e-07	Up	NA	GO:0016758//transferase activity, transferring hexosyl groups	GO:0008152//metabolic process	NA	UDP-Glycosyltransferase superfamily protein
Ciclev10015070m	1511	6.25531	46.4369	2.49824	0.0162959	Up	NA	GO:0016705//oxidoreductase activity, acting on paired donors, with incorporation or reduction of molecular oxygen;GO:0020037//heme binding;GO:0005506//iron ion binding	GO:0055114//oxidation-reduction process	NA	cytochrome P45, family 716, subfamily A, polypeptide 1
Ciclev10015121m	3219	443.35	958.65	1.1084	2.89e-06	Up	NA	GO:0004672//protein kinase activity	GO:0006468//protein phosphorylation	NA	cysteine-rich RLK (RECEPTOR-like protein kinase) 1
Ciclev10015146m	1749	1968.95	841.313	-1.22437	0.00233645	Down	NA	GO:0016747//transferase activity, transferring acyl groups other than amino-acyl groups	NA	NA	HXXXD-type acyl-transferase family protein
Ciclev10015186m	1524	790.69	305.469	-1.36521	0	Down	NA	GO:0016758//transferase activity, transferring hexosyl groups	GO:0008152//metabolic process	NA	UDP-Glycosyltransferase superfamily protein
Ciclev10015226m	1954	44.6578	120.173	1.3814	0.0337611	Up	GO:0016020//membrane	GO:0015238//drug transmembrane transporter activity;GO:0015297//antiporter activity	GO:0055085//transmembrane transport;GO:0006855//drug transmembrane transport	NA	MATE efflux family protein
Ciclev10015253m	1590	14.8209	154.905	3.19238	0.0204377	Up	NA	GO:0004842//ubiquitin-protein transferase activity	GO:0016567//protein ubiquitination	NA	ARM repeat superfamily protein
Ciclev10015306m	2463	27.1699	179.198	2.61912	6.66e-16	Up	NA	NA	NA	NA	alpha/beta-Hydrolases superfamily protein
Ciclev10015342m	1349	335.82	113.654	-1.54328	0.0011807	Down	NA	NA	NA	NA
Ciclev10015460m	1794	364.098	100.315	-1.83531	0.0120163	Down	NA	GO:0005524//ATP binding;GO:0004672//protein kinase activity	GO:0006468//protein phosphorylation	NA	mitogen-activated protein kinase kinase kinase 18
Ciclev10015477m	1391	226.008	108.751	-1.03918	0.0208326	Down	NA	NA	NA	NA	negative regulator of systemic acquired resistance (SNI1)
Ciclev10015550m	1419	0	101.051	5.43804	0	Up	NA	NA	NA	NA	alpha/beta-Hydrolases superfamily protein
Ciclev10015561m	2362	36.8298	9.58198	-1.71226	0.0249884	Down	NA	GO:0070569//uridylyltransferase activity	GO:0008152//metabolic process	NA	N-acetylglucosamine-1-phosphate uridylyltransferase 1
Ciclev10015566m	1253	1.36933	50.059	3.80381	0.0210998	Up	NA	NA	NA	NA	Curculin-like (mannose-binding) lectin family protein
Ciclev10015692m	1928	79.515	867.27	3.40849	0.000123886	Up	NA	GO:0016831//carboxy-lyase activity;GO:0030170//pyridoxal phosphate binding	GO:0019752//carboxylic acid metabolic process	NA	glutamate decarboxylase 4
Ciclev10015849m	1360	18.8982	107.261	2.36502	0.0248175	Up	NA	GO:0004222//metalloendopeptidase activity	GO:0006508//proteolysis	NA	Peptidase family M48 family protein
Ciclev10015976m	1445	86.9762	2223.81	4.63877	0.00303387	Up	NA	GO:0003677//DNA binding	GO:0006355//regulation of transcription, DNA-templated	NA	NAC domain containing protein 73
Ciclev10016111m	1409	2207.96	922.145	-1.25748	1.11e-16	Down	NA	NA	NA	NA	Protein of unknown function (DUF3)
Ciclev10016164m	1118	6.75231	132.605	3.8848	0.0080507	Up	NA	GO:0003723//RNA binding;GO:0004525//ribonuclease III activity	GO:0006396//RNA processing	NA	RNAse II-like 1
Ciclev10016282m	1547	1.42628	61.606	4.06918	1.43e-11	Up	NA	NA	NA	NA
[truncated: 434 more rows]

## Sheet: S6
Table S6. Differentially expressed genes in comparison between CaLas-infected psyllid and no psyllid treatments at 5 dpi.
[truncated: 6,056 more rows]

## Sheet: S7
Table S7. Differentially expressed genes involved in signaling pathways detected in VAL at 1 and 5 days post healthy psyllid and CaLas-infected psyllid infestation. Log2 fold changes as obtained from the EBseq output were used as MapMan inputs to represent expression changes. For each DEG the bin number and name, the gene id, the description and arabi-defline of the gene are reported. Cells color…
[truncated: 531 more rows]

[truncated: 16 more sheets: S8, S9, S10, S11, S12, S13, S14, S15, S16, S17, S18, S19, S20, S21, S22, S23]
